# Supplementary material for: A New Model to Investigate the Action of Radiation and Cigarette Smoke on Head and Neck Cancer Cells
Source: Cancers (Basel). 2025 Apr 17;17(8):1346. doi: 10.3390/cancers17081346 (PMC12026225; doi:10.3390/cancers17081346)
Supplement: Supplementary file 1 [file cancers-17-01346-s001.zip]

Archive with 2 entries (2 files):
- supplementary figures S1-S3.pdf
- supplementary table S1.xls
