# Supplementary material for: A New Model to Investigate the Action of Radiation and Cigarette Smoke on Head and Neck Cancer Cells
Source: Cancers (Basel). 2025 Apr 17;17(8):1346. doi: 10.3390/cancers17081346 (PMC12026225; doi:10.3390/cancers17081346)
Supplement: Supplementary file 1 [file cancers-17-01346-s001.zip › supplementary table S1.xls]

## Sheet: normalised_genes(1)
gene_ID	Control_1(FaDu1)	Control_2(FaDu2)	Control_3(FaDu3)	Smoke_1(FaDu4)	Smoke_2(FaDu5)	Smoke_3(FaDu6)	Radiation_1(FaDu7)	Radiation_2(FaDu8)	Radiation_3(FaDu9)	Smoke_and_Radiation_1(FaDu10)	Smoke_and_Radiation_2(FaDu11)	Smoke_and_Radiation_3(FaDu12)
A1BG	0	0	2.26905	0	0	0.908327	0	1.71901	1.91605	1.17456	5.07747	2.26178
A1BG-AS1	3.10355	0	0	0	0	1.82549	2.69704	4.30789	1.91242	1.17202	2.90865	4.51369
A1CF	0	4.73596	1.14338	1.3163	4.51298	3.6212	3.36886	4.29405	4.8078	5.89612	2.17412	5.67704
A2M	0	2.46422	0	0	0	0	3.737	3.57766	1.92486	0	3.77395	4.71616
A2M-AS1	19.0165	10.905	13.8443	12.1481	10.1263	13.0673	13.4092	14.6528	14.3416	13.7267	18.8335	13.2161
A2ML1	8.18119	4.75331	9.14786	10.1559	16.297	9.10313	24.5394	35.3676	24.0892	70.0822	83.6922	70.8906
A2MP1	0	2.37674	0	0	0	0	4.05792	5.2018	4.75758	8.15832	3.65932	7.85435
A3GALT2	0	0	1.10415	0	0	0	0	0	0	0	0	0
A4GALT	331.996	289.214	288.867	89.7643	197.264	107.406	154.455	246.024	216.854	175.194	213.875	172.233
A4GNT	0	0	0	0	0	0	0.758824	1.94226	0	0	0	1.26458
AA06	0	0	0	0	0	0	0	0	0	0	0	0
AAAS	1342.68	1448.42	1281.43	1317.44	1204.58	1359.42	1138.65	1182.93	1163.65	1074.67	1129.22	1142.24
AACS	3558.73	3661.24	3525.46	3562.17	3542.99	3642.92	3279.02	3110.24	3168.05	3403.51	3630.07	3388.7
AACSP1	5.17251	2.36857	2.26536	1.31844	3.37505	6.37082	2.01955	5.16296	0.95773	0	0.726207	2.25829
AADAC	123.92	110.235	105.416	327.276	271.664	320.618	1028.92	1307.95	1249.34	997.508	885.373	952.668
AADACL2	0.765325	0.873272	5.17727	0	0.831254	0.668896	0	2.11742	6.51182	0	0.534859	7.77093
AADACL2-AS1	0	2.42624	1.09588	1.362	1.13093	3.84862	0.690468	0	0.956296	1.16977	0	5.63029
AADACL3	0	0	0	0	0	0	0	0	0	0	0	0
AADACL4	0	0	0	0	0	0	0	0.982516	0	0	0	0
AADACP1	437.495	498.87	483.512	704.153	607.689	673.367	1631.82	1493.98	1558.9	1355.53	1299.14	1198.35
AADAT	243.832	244.195	276.12	341.461	244.712	268.336	196.766	235.326	239.338	234.628	200.899	225.714
AAGAB	2993.09	3220.46	3511.35	2918.33	2867.76	2928.67	3181.51	2989.29	2874.57	2851.02	3075.64	2778.05
AAK1	1516.45	1426.86	1412.71	1560.99	1469.81	1649.42	1800.64	1839.39	1888.69	1918.45	1999.04	2003.75
AAMDC	47.3665	68.6507	61.569	79.7496	83.0404	70.6093	88.311	74.099	88.8496	97.0838	112.928	90.1973
AAMP	4211.08	4845.12	4142.99	4062.32	4018.24	3816.65	3593.21	3661.11	3519.82	3504.91	3931.72	3560.44
AANAT	8.93128	15.8607	7.62126	10.083	15.0903	9.14191	10.96	19.3048	21.1166	10.1316	13.5877	10.8389
AAR2	2174.77	2235.04	2115.12	2413.36	2286.28	2493.32	2326.38	2112.97	2143.81	2317.87	2386.12	2219.7
AARD	0	0	0	0	0	0.912094	0.674143	0	3.82591	0	0	1.12878
AARS1	11724.2	12293.9	11464.3	11924.5	10814.1	11572.6	14182.5	13073.8	12985.2	13215.7	14134.4	13828.7
AARS2	1356.1	1537.44	1325.62	1295.92	1408.67	1300.6	1169.14	1248.98	1234.56	986.585	1075.29	1131.17
AARSD1	1212.59	1360.99	1197.44	1405.25	1241.35	1306.21	1040.85	983.546	1003.97	947.516	1069.95	939.187
AASDH	779.162	749.63	728.043	828.898	734.881	760.302	672.666	641.093	567.361	614	657.549	664.914
AASDHPPT	2224.9	2288.62	2224.2	2220.4	2137.56	2155.08	1920.92	1669.42	1732.34	1836.93	1788.95	1691.25
AASS	603.356	649.993	652.367	807.911	696.733	830.212	863.89	785.708	781.763	696.786	682.835	687.664
AATBC	55.9612	47.3113	47.7765	61.8392	69.7875	49.8476	60.5782	72.9774	55.6134	36.4472	42.0226	40.7526
AATF	4471.41	4369.36	4324.6	5176.51	4745.73	5328.63	5399.17	5107.35	5113.8	5565.62	5457.58	5257.19
AATK	18.7689	11.8977	9.16128	3.97005	15.8556	12.7581	18.2808	14.6796	18.3322	11.8311	17.625	15.9479
ABALON	134.419	141.061	155.284	126.826	95.4827	111.584	256.347	300.135	263.703	209.601	182.71	206.311
ABAT	16.6411	29.6738	11.4186	39.1271	30.5012	19.0979	34.4487	47.3867	36.5693	53.1008	37.8062	48.8549
ABCA1	63.9734	57.3132	78.3928	119.401	112.66	120.108	644.106	599.377	615.66	675.305	638.7	707.037
ABCA10	16.5866	8.27676	12.5332	19.7239	14.6372	20.8172	53.1565	54.9107	45.0898	67.0561	44.8894	70.2277
ABCA11P	198.523	188.48	195.777	232.522	234.771	265.259	207.105	234.596	204.46	190.86	168.157	196.158
ABCA12	310.773	301.372	295.567	488.893	465.655	470.201	896.533	834.929	745.858	944.034	930.476	1126.93
ABCA13	25.8011	20.9631	35.8951	37.3131	33.7639	34.639	83.666	85.5609	59.6083	97.9933	81.0375	92.2467
ABCA17P	2.07232	0	0	6.58046	1.12545	0.906879	0.673194	2.57646	1.91724	1.17539	2.17427	0
ABCA2	440.67	371.899	362.041	349.141	394.414	321.452	295.36	356.474	349.253	356.125	358.476	381.55
ABCA3	99.5293	62.6608	83.2147	64.42	86.7052	58.8078	212.605	190.433	213.97	182.378	196.17	190.329
ABCA4	4.14746	1.18216	1.14047	1.31446	0	0.904377	6.05461	6.8611	10.5562	10.5916	6.51353	6.79867
ABCA5	303.757	295.742	239.048	347.782	373.298	406.029	462.585	532.342	495.245	416.823	447.618	461.29
ABCA6	2.15415	1.89288	0	1.36712	0	1.01987	3.49717	3.5683	2.98985	6.11025	6.77526	11.7663
ABCA7	479.104	397.898	364.695	314.89	397.852	326.351	525.262	751.551	749.989	508.691	573.685	642.696
ABCA8	0	0	0	0	0	0	0.711095	1.81355	0	0	3.06081	0
ABCA9	2.0208	3.45701	3.33213	5.12582	7.68189	12.1662	15.4307	24.5534	20.2755	25.0448	24.273	27.0693
ABCA9-AS1	4.06724	2.40676	3.12999	4.07886	2.21302	0.978162	7.53775	4.45176	0	3.41128	3.76429	4.37806
ABCB1	83.9554	83.9641	92.2133	78.9203	85.5585	80.6093	115.753	96.1268	102.623	96.437	103.572	120.029
ABCB10	996.729	960.362	931.995	1004.43	933.655	926.495	650.588	647.804	656.486	612.302	614.406	635.54
ABCB11	52.8774	49.6534	60.4301	52.5832	54.0523	42.5144	48.4393	65.1871	48.9385	56.4832	42.7043	60.0494
ABCB4	1.70106	2.43909	6.5449	1.07868	4.61887	2.2272	3.14802	0	3.64316	1.48899	2.27438	2.86729
ABCB5	3.18501	2.7296	7.04785	2.02664	6.8152	3.48814	3.60009	1.58227	4.43758	2.67159	4.42437	1.71425
ABCB6	1347.02	1308.28	1160.88	1261.69	1235.58	1154.13	534.88	557.283	610.295	566.582	668.828	668.151
ABCB7	671.652	663.535	730.832	720.915	645.472	697.424	617.508	591.525	589.448	568.475	593.648	610.717
ABCB8	755.062	747.243	683.595	540.27	716.133	602.15	651.791	730.612	721.709	656.146	703.134	660.005
ABCB9	498.469	520.146	467.806	526.339	579.482	520.463	522.917	516.491	512.87	497.441	510.144	535.534
ABCC1	4097.39	3974.68	4068.47	3833.91	3662.25	3907	3354.32	3139.47	3136.16	2962.03	3035.26	3166.04
ABCC10	719.382	634.008	593.49	617.859	651.743	587.885	651.247	695.216	724.351	631.301	722.49	672.904
ABCC11	11.8209	14.2527	15.4566	12.0988	11.3619	14.7204	21.1976	17.9543	17.1399	12.4683	12.3755	8.89833
ABCC12	3.10943	1.1826	2.27677	2.63072	1.12576	4.52878	0.672988	1.71658	4.79542	1.17604	2.89718	3.397
ABCC13	0	0	0	0	0	0	0	0	0	0	0	0
ABCC2	178.543	162.049	161.495	487.519	411.364	444.349	168.042	181.969	172.601	286.946	281.622	277.212
ABCC3	840.671	757.984	775.21	1462.07	1289.21	1408.08	939.434	928.695	1034.48	1677.84	1736.13	1830.68
ABCC4	260.985	289.942	283.435	371.488	309.484	310.942	234.904	197.853	210.671	299.948	205.343	238.299
ABCC5	2456.8	2212.01	2525.19	3136.04	3010.89	3214.25	2237.99	2349.09	2450.24	2217.33	2292.58	2363.71
ABCC5-AS1	0	0	1.02459	0	0	0	0	0	0.925326	2.25793	0	1.08666
ABCC6	14.8881	21.5	27.9724	10.177	13.6583	16.806	32.5685	17.6866	23.9854	10.8685	33.2894	20.2275
ABCC6P1	1.03524	0	7.92274	0	1.12455	0	2.69516	5.16216	8.61547	2.34702	1.4522	9.03896
ABCC6P2	8.19851	2.39065	5.39829	13.4205	3.34286	14.2217	10.8854	14.0433	14.1331	17.288	11.1189	16.6419
ABCC8	1.2153	0	1.12479	0	1.32004	0	11.078	5.50073	6.74562	0	8.09403	7.33674
ABCC9	2309.5	2100.65	2092.8	2505.09	2222.24	2527.92	2997.62	2991.99	2970.85	3330.13	3202.78	3144.05
ABCD1	78.475	87.4711	62.488	68.5099	69.8084	59.0408	122.449	137.565	151.393	164.592	137.86	142.626
ABCD2	2.09649	2.39391	5.63505	0	8.46937	1.71973	7.07593	4.65818	3.88024	0.665776	0	4.71979
ABCD3	4122.55	4185.11	4216.55	5030.83	4486.48	4575.63	3158.7	2803.69	2885.86	2833.07	2777.53	2736.86
ABCD4	2109.73	2053.88	2006.57	1929.37	1940.11	1931.58	1568.45	1702.15	1658.36	1600.46	1643.33	1636.38
ABCE1	10214.2	10315.4	10823.8	11539.5	10224.5	11411.9	7647.15	6880.87	6618.01	6877.99	6696.38	6467.29
ABCF1	6212.11	6130.85	5870.02	6451.36	5586.69	6230.33	5870.19	5232.09	5278.46	5380.41	5513.59	5508.31
ABCF1-DT	0	0	0	0	0	0	0	0	0	0	0	0
ABCF1-DT-2	0	0	0	0	0	0	0	0	0	0	0	0
ABCF1-DT-3	0	0	0	0	0	0	0	0	0	0	0	0
ABCF1-DT-4	0	0	0	0	0	0	0	0	0	0	0	0
ABCF1-DT-5	0	0	0	0	0	0	0	0	0	0	0	0
ABCF1-DT-6	0	0	0	0	0	0	0	0	0	0	0	0
ABCF1-DT-7	0	0	0	0	0	0	0	0	0	0	0	0
ABCF2	3692.29	3730.61	3629.33	3561.87	3273.17	3630.26	2928.71	2720.08	2798.75	2890.92	3010.6	2853.65
ABCF2-H2BE1	2406.58	2627.82	2475.83	2735.88	2327.73	2424.51	1943.83	1800.5	1848.66	1790	1720.27	1698.59
ABCF3	2149.33	2276.17	2152.13	2177.13	2160.62	2246.98	1940.46	1845.62	1868.01	1867.29	2063.4	1961.65
ABCG1	25.1014	21.4032	17.368	47.248	46.6772	61.0966	149.6	161.667	184.431	191.109	228.048	194.252
ABCG2	95.0284	73.1193	79.1256	310.42	296.056	349.46	118.641	112.869	83.9468	327.345	295.427	324.902
ABCG4	2.0761	2.37137	1.1377	6.59695	8.79978	3.63857	3.37373	4.30508	1.92046	4.70921	0.726621	7.93475
ABCG5	0	0	1.15863	0	1.22512	2.81236	2.16308	2.76437	0	1.20382	1.58625	1.2299
ABCG8	0.800644	0	3.52235	0	0	0	0.902202	0	5.05128	0	2.23558	0
ABHD1	2.07139	0	4.79697	3.97982	0	0	2.03073	4.33103	0.956523	0	3.65568	1.12841
ABHD10	1350.62	1146.65	1271.09	1406.23	1541.24	1443.6	1210.09	1074.97	1184.27	1092.97	1049.88	1010.97
ABHD11	448.084	481.817	468.102	450.194	433.353	365.115	398.658	395.567	399.166	391.687	428.236	454.5
ABHD11-AS1	1.01279	0	0	0	2.2056	0	0.68777	0.896215	0	0	0.758714	0
ABHD12	1400.92	1433.98	1303.84	1440.03	1498.11	1330.55	1372.33	1304.62	1395.97	1368.9	1510.43	1455.41
ABHD12B	0	3.58294	1.12818	0	1.12998	0.624538	0.679684	5.2183	4.80274	1.17699	3.67049	2.26634
ABHD13	947.518	948.643	944.211	963.603	994.778	932.178	870.583	786.462	785.831	839.578	826.167	830.923
ABHD14A	133.934	161.772	124.997	130.309	136.598	108.588	144.872	147.677	137.753	165.201	158.408	126.562
ABHD14A-ACY1	0	0	0	0	0	0	0	0	0	0	0	14.6519
ABHD14B	652.007	666.69	610.024	739.845	735.35	606.718	768.873	792.982	773.607	873.717	880.271	826.984
ABHD15	270.349	263.886	283.721	337.121	394.917	322.371	495.634	452.04	474.27	546.233	579.478	582.477
ABHD16A	1290.14	1408.61	1237.26	1264.29	1335.07	1243.33	1404.99	1388.1	1465.27	1445.53	1540.89	1427.28
ABHD16B	0	0	0	0	0	0	0	0	0	0	0	0
ABHD17A	561.96	488.617	478.724	252.507	384.525	265.518	346.758	433.944	532.25	433.221	365.47	391.203
ABHD17B	659.632	624.373	704.887	834.762	784.942	784.001	694.801	643.16	668.122	704.206	732.304	766.326
ABHD17C	1168.29	1120.53	1170.13	1613.44	1547.91	1614.68	1302.99	1233.1	1265.61	1435.26	1513.09	1520.74
ABHD18	363.144	378.23	398.995	370.796	453.695	404.727	361.624	318.22	309.913	335.033	357.883	330.798
ABHD2	6289.47	6820.54	6927.6	9052.74	8157.2	8727.4	9853.94	9245.66	9092.22	8266.3	7836.22	8447.05
ABHD3	892.731	857.58	906.192	1126.43	1150.77	1106.49	1165.01	1035.65	1047.2	1245.66	1252.82	1221.89
ABHD4	914.623	986.088	924.696	1031.74	1120.41	1054.89	959.208	847.597	863.463	1670.66	1819.13	1666.69
ABHD5	613.178	663.931	655.59	801.609	682.262	720.085	979.763	847.037	849.702	1022.14	1194.11	1027.76
ABHD6	251.446	259.102	223.199	287.438	260.077	298.133	189.474	174.675	162.705	211.775	211.942	224.013
ABHD8	153.074	129.173	104.788	99.0331	131.462	91.3591	167.929	197.392	211.246	249.538	265.54	239.126
ABI1	1414.25	1500.05	1533.03	1673.89	1650.4	1606.47	1713.38	1598.12	1585.27	1934.23	1921.38	1797.53
ABI2	3023.95	2980.76	3214.74	2739.78	2692.6	2622.91	2038.85	1843.25	1783.66	1659.17	1824.97	1873.06
ABI3	0	0	0	0	0	0	1.41164	1.80616	0	0	3.04902	2.35407
ABI3BP	49.8244	28.9789	31.3806	12.9007	34.1392	18.957	56.533	40.7009	53.4495	27.7622	21.6267	35.9004
ABITRAM	1383.84	1430.33	1417.45	1548.43	1396.35	1463.78	1569.97	1473.61	1345.69	1531.18	1479.44	1460.32
ABL1	2906.36	2855.71	2618.89	2686.96	2611.03	2487.2	2776.75	2783.6	2757.95	2774.73	2844.02	2810.5
ABL2	2129.32	2169.17	2334.24	2674.14	2254.08	2634.26	4545.39	4265.21	4068.49	3537.36	3077.07	3499.81
ABLIM1	757.228	891.792	860.881	2319.95	2013.2	2218.05	2179.11	1955.59	2078.74	3073.06	3045.15	3324.23
ABLIM2	146.972	132.132	116.262	87.3118	85.3433	102.945	69.0893	90.445	91.5113	90.6374	72	91.2979
ABLIM3	46.8329	53.262	64.7905	117.61	99.4191	66.7085	154.488	124.207	120.098	184.059	203.55	186.748
ABO	461.351	437.451	461.628	525.896	649.715	518.454	350.536	385.171	460.549	542.409	559.577	576.63
ABR	668.897	723.177	619.309	879.653	837.367	874.036	1796.64	1779.58	1724.36	2313.56	2077.51	2073.03
ABRA	2.09089	1.19563	0	3.99347	1.13563	0	1.36083	0.868805	0.966717	1.11804	0.733225	3.42306
ABRACL	1208.61	1438.13	1470.43	1052.21	1233.24	1038.85	1400.47	1253.01	1207.65	1464.7	1421.94	1362.3
ABRAXAS1	235.369	273.269	250.656	240.989	197.326	175.349	115.093	132.426	123.057	128.23	95.1551	101.359
ABRAXAS2	1212.55	1272.68	1281.51	1486.25	1408.53	1464.84	1510.64	1294.72	1361.73	1459.53	1445.43	1372.35
ABT1	1086.17	1164.84	1058.05	890.82	994.267	868.551	1119.64	1102.58	1110.76	1045.94	1082.93	1043.22
ABTB1	90.7219	91.9926	81.3057	85.2157	99.1649	94.0676	195.158	239.961	246.759	289.177	299.203	293.52
ABTB2	318.176	262.556	267.43	377.556	436.768	388.679	801.585	851.544	891.85	932.484	919.988	897.826
ACAA1	1747.31	1918.05	1748.02	1958.13	1907.11	1864.72	1891.14	1865.66	1802.12	1931.6	2239.4	2081.79
ACAA2	443.159	481.806	415.713	760.379	621.971	666.685	852.203	786.105	774.64	973.134	992.958	922.255
ACACA	11116.7	10853.3	10729.1	9909.55	8956.47	9820.03	7374.21	7144.7	6888.11	5592.04	5740.98	6351.25
ACACB	319.49	323.401	288.888	278.242	288.622	257.585	200.76	185.092	174.097	126.143	158.786	159.646
ACAD10	645.033	635.098	566.009	613.868	622.918	669.143	699.49	695.516	707.327	601.683	720.296	688.848
ACAD11	1014.59	984.574	947.999	1183.54	1156.83	1257.05	1398.41	1463.12	1367.24	1096.44	1144.7	1178.39
ACAD8	1444.05	1501.73	1451.78	1555.78	1441.05	1722.98	1417.8	1538.97	1449.61	1431.02	1435.84	1367.03
ACAD9	3100.76	3257.58	3207.77	3097.16	2957.29	3220.11	2363.7	2240.44	2264.83	2039.72	2312.57	2297.26
ACADL	34.6622	32.768	34.2547	23.9755	27.5104	31.2826	44.2449	40.372	27.0616	21.3253	19.8106	33.0795
ACADM	3873.03	3924.44	4079.88	3763.84	3728	4074.2	3260.22	2831.64	2899.33	2863.6	2779.99	2685.46
ACADS	478.692	512.137	465.635	262.946	361.679	289.135	351.499	401.121	383.074	364.103	413.547	364.08
ACADSB	895.575	841.82	819.027	912.832	877.013	941.338	699.745	609.554	662.83	683.409	599.479	696.518
ACADVL	4838.15	4911.06	4652.59	6135.5	5683.17	6078.96	7161.3	7118.36	7266.81	7685.08	7980.54	7708.52
ACAN	2.10302	2.39712	0	0	4.3536	1.7949	6.6787	7.82477	6.67146	3.58075	3.6683	1.14924
ACAP1	3.55289	16.8614	13.5803	8.51377	4.67023	7.82018	16.9818	23.3094	19.8959	24.6275	15.9333	5.93361
ACAP2	2318.84	2409.58	2490.53	2436.32	2291.45	2454.98	2273.84	2021.76	2052.72	2128.68	1942.7	2202.4
ACAP3	455.076	355.069	398.343	391.156	345.993	311.314	388.184	544.513	521.639	457.856	406.066	467.642
ACAT1	1270.64	1352.62	1394.4	1261.15	1198.18	1264.77	777.873	766.03	777.802	735.875	758.272	705.078
ACAT2	796.666	996.584	880.105	708.099	740.301	750.667	511.086	440.684	447.797	471.827	489.145	490.35
ACBD3	2350.4	2454.13	2424.71	2608.49	2577.77	2602.94	2677.36	2412.92	2495.15	2532.88	2506.94	2511.11
ACBD3-AS1	1.00938	3.63087	0	1.37481	1.09972	2.01263	0.689972	1.80176	1.84304	1.12353	3.81867	3.24445
ACBD4	290.453	260.213	217.911	192.196	242.958	197.443	310.345	310.55	352.745	263.21	259.756	267.67
ACBD5	1014.53	1018.26	968.213	1146.89	1056.68	1111.34	1133.6	1088.82	1016.83	1052.72	1069.17	998.711
ACBD6	1778.48	1757.45	1722.42	1823.36	1803.02	1749.63	1448.12	1539.31	1557.09	1599.09	1607.82	1506.13
ACBD7	338.689	312.425	323.328	342.433	403.891	413.301	314.508	286.219	329.556	325.348	324.238	310.99
ACBD7-DCLRE1CP1	0	0	0	0	1.11899	0	0	0	0	0	0	0
ACCS	170.668	160.969	204.34	155.131	165.237	173.329	148.151	231.046	200.872	212.438	199.593	151.47
ACCSL	13.4394	17.7841	16.8635	6.60777	8.98507	4.57661	2.02417	1.72557	1.91032	3.51167	4.36928	2.25399
ACD	1469.94	1353.87	1241.74	1000.39	1135.12	1094.78	1188.88	1239.05	1285.29	1208.83	1281.77	1169.61
ACE	2.95081	3.13857	1.7632	1.73357	2.43427	3.89384	2.08658	4.33114	3.26293	1.67229	3.12598	1.75464
ACE2	47.7465	52.8718	51.5243	77.7812	92.5269	77.6603	96.1901	93.3801	78.7888	108.736	119.449	136.641
ACER1	0.944463	0	2.31931	1.37439	5.13071	1.90918	1.40197	1.795	2.96753	3.20657	3.03032	2.33357
ACER2	94.3201	95.2306	138.867	159.326	124.653	168.281	148.695	163.505	179.82	153.438	167.127	193.866
ACER3	1184.98	1163.55	1219.47	1866.39	1759.58	1816.01	1607.18	1402.14	1580.64	1679.64	1590.14	1659.82
ACHE	6.32483	2.06926	3.1513	4.18854	9.5678	3.97459	32.8797	40.657	44.1126	25.6718	37.3719	22.7195
ACIN1	9770.35	10114.2	10034.1	9576.12	9049.59	9103.13	7583.79	7796.15	8080.79	7459.38	7477.17	7822.12
ACKR1	0	0	0	0	0	0	0	0	0	0	0	0
ACKR2	2.07094	0	0	1.31769	1.12478	4.54668	2.69457	1.71996	0.957607	4.6959	0.725768	3.39097
ACKR3	430.031	411.864	399.256	242.018	293.892	307.702	78.7496	78.136	97.0037	138.847	155.323	158.395
ACKR4	12.1019	15.0015	15.4215	12.6637	12.0507	12.6436	17.731	20.2102	18.3541	8.75246	16.989	7.70317
ACLY	12490.6	13169.5	12208.3	12975.4	12079.3	12708.9	13488	12793	12456.5	12662.2	12610.7	12551.5
ACMSD	1.58165	1.80775	0	1.11811	0	1.38825	1.44985	2.91897	0	0	0	0
ACO1	836.853	895.18	782.51	773.611	805.151	745.568	471.646	478.097	451.564	633.976	626.173	617.971
ACO2	6488.16	6777.48	6234.02	6016.45	5904.95	5832.74	5836.99	5693.13	5409.95	5668.36	6287.46	5991.41
ACOD1	0	0	0	0	3.37138	0	0.674291	0.861658	0.956142	0	0	1.12833
ACOT1	430.902	600.957	479.86	425.348	540.929	413.48	464.303	430.076	474.306	452.531	430.838	441.352
ACOT11	229.01	234.505	188.538	246.038	246.441	223.038	421.643	422.055	428.852	464.919	425.197	421.707
ACOT12	13.4647	8.28403	6.80677	14.4877	5.62521	12.7172	7.40813	10.3143	9.58005	11.7453	3.62685	3.39259
ACOT13	293.246	337.253	283.434	347.433	319.998	336.5	321.822	317.964	308.719	377.029	447.773	389.106
ACOT2	980.336	1039.02	1063.13	938.77	865.286	907.809	1198.77	1178.25	1215.32	1173.55	1150.62	973.495
ACOT4	117.744	130.761	141.738	113.825	127.613	128.863	254.476	225.189	241.39	232.018	251.016	244.936
ACOT6	0	2.41113	4.46994	2.69657	2.26713	0.942323	4.80284	0.880946	0.961454	3.53173	2.97497	2.2667
ACOT7	1374.81	1382.98	1204.62	1496.54	1646.83	1412.63	2052.6	2103.69	2064.08	2430.5	2385.69	2306.49
ACOT8	248.035	220.858	312.795	201.26	232.771	224.326	300.076	278.749	300.162	293.059	352.426	365.424
ACOT9	2160.18	2169.92	2171.17	2136.25	2089.28	2326.47	2397.6	2367.01	2304.67	2388.29	2374.66	2069.57
ACOX1	1202.69	1193.11	1208.01	1334.04	1146.36	1257.2	1420.6	1276.67	1316	1419.08	1403.48	1383.04
ACOX2	2.06895	4.73942	5.63881	5.27998	5.61899	8.2161	9.44004	5.16991	8.60533	17.579	13.0901	3.38501
ACOX3	394.312	418.589	410.116	382.218	391.648	381.228	389.441	448.779	413.131	374.847	393.528	391.662
ACOXL	14.0968	20.621	16.6629	16.9197	44.7866	22.9195	31.9259	23.975	27.6199	45.0217	53.2665	45.0398
ACOXL-AS1	1.03564	0	0	0	1.12494	1.81746	0	1.71939	0	0	0	2.26132
ACP1	2412.27	2530.87	2710.71	2279.7	2305.61	2353.78	2131.33	1921.25	1944.91	2164.6	2216.15	2131.85
ACP2	840.64	761.903	734.225	939.194	848.788	847.373	967.533	958.226	957.287	1116.56	1203.55	1091.7
ACP3	31.6202	35.0351	29.4909	27.0295	53.2264	39.2018	49.1222	27.9147	31.7848	40.8712	35.4948	66.0896
ACP4	0	0	0	0	0	0	0	0	0	0	0.730678	1.12365
ACP5	103.066	104.147	102.76	87.5276	77.7695	70.8098	135.406	121.737	115.617	118.935	137.083	109.677
ACP6	389.459	462.671	397.076	500.856	441.037	457.184	501.547	427.614	416.744	493.041	487.277	483.1
ACP7	125.183	124.646	89.7376	116.971	107.096	105.057	461.532	442.923	437.901	501.417	456.094	430.729
ACR	0	0	0	0	0	0	0.675542	1.72984	0	0	0	0
ACRBP	8.27199	8.2977	0	3.96328	3.36999	8.23145	10.7935	11.2118	21.9754	16.3935	12.3747	7.89174
ACRV1	12.2696	5.86006	8.904	4.05338	9.99715	9.94514	7.33682	5.96863	5.66899	12.7376	6.37233	7.80414
ACSBG1	13.0048	4.36943	12.2531	7.06887	28.8499	19.0931	17.2465	21.9063	27.2606	34.7879	8.43312	8.00063
ACSBG2	2.13136	1.22038	3.48653	4.07841	6.96214	4.70006	7.63955	6.21183	4.9252	4.82949	1.22185	5.81229
ACSF2	616.246	727.51	638.095	830.394	720.448	771.736	873.517	885.462	894.519	878.229	942.923	890.197
ACSF3	459.325	418.078	392.131	352.276	368.129	390.956	452.178	476.109	468.902	442.174	491.507	450.208
ACSL1	1082.76	1141.2	987.162	836.214	827.581	876.785	594.302	551.572	570.81	684.548	687.13	708.597
ACSL3	5894.61	5669.25	5769.81	5332.7	5047.54	5135.23	4959.47	4417.09	4303.72	4927.66	4669	4875.1
ACSL3-AS1	2.05082	0	1.08253	0	2.22975	0	1.35996	0.876716	0.943065	0	0	2.22124
ACSL4	1649.73	1567.71	1795.61	1790.87	1688.29	1861.88	2300.33	2140.9	1952.42	2102.65	1870	1940.46
ACSL5	36.0315	36.4602	25.2989	41.0213	36.8966	31.5981	91.696	81.1524	96.1588	82.9049	107.415	82.0412
ACSL6	15.0944	15.2088	18.7226	21.6023	14.487	11.4454	17.6767	16.738	34.5489	14.497	13.3813	13.2286
ACSL6-AS1	0	0	0	0	0	0	0	0.859425	1.91618	0	0.725284	0
ACSM1	0.862505	1.57221	3.67001	4.48508	0	1.12681	2.65042	4.19032	5.76177	7.07088	7.16936	7.43513
ACSM2A	0	0	0	0	0	0	0	0	0	0	2.26359	0
ACSM2B	0	0	0	0	0	0	0	0	0	0	0	0
ACSM3	29.7965	41.8842	49.1677	62.4917	48.2532	53.146	16.3537	20.8069	23.3735	28.7838	37.4964	30.6699
ACSM4	0	0	0	0	0	0	0	0.863119	0	1.17015	0	0
ACSM5	0	0	0	0	0	0	0.574716	0	0	0	0	0
ACSM6	4.13361	2.37209	3.36654	3.9674	6.73648	4.58371	0	0.863445	0	4.679	0.72879	4.50485
ACSS1	60.2486	55.6183	58.154	41.8822	37.955	37.9897	59.4266	60.9957	62.2532	59.7317	71.1542	66.8263
ACSS2	478.71	505.659	486.618	472.322	473.874	477.324	775.304	735.06	717.389	915.675	988.952	976.917
ACSS3	0	0	0	0	6.8624	0	2.06417	0.432309	0	0	1.65651	0
ACTA1	3.09832	3.56024	4.47567	7.94351	6.73275	11.9472	5.40305	9.50951	9.53664	5.84233	12.4051	11.2496
ACTA2	54.8374	70.2283	52.8542	65.2048	55.6329	66.4961	202.32	179.569	179.117	146.227	109.86	129.189
ACTA2-AS1	1.03428	0	1.12676	3.96131	1.12361	1.82717	1.34882	2.58592	0	1.17154	0.727505	0
ACTB	109198	107117	98212.8	80843.6	81303.4	79021.4	77851.1	74758.8	75917.6	77287.9	79564.1	73068.4
ACTBL2	13.4589	10.6554	13.5852	13.1809	12.3707	14.5593	35.7091	25.8082	32.55	19.9515	22.5067	25.9894
ACTC1	0	1.18726	0	0	0	0	1.35136	3.46113	2.85895	5.83758	1.46079	1.12404
ACTE1P	52.7593	24.8814	67.6726	43.5582	48.3242	32.8616	40.4565	49.1121	55.4584	48.0512	26.179	57.5474
ACTG1	180996	180564	165872	126783	127163	127351	116105	113572	113103	118966	123393	114106
ACTG1P17	9.3005	10.6746	6.73261	10.58	7.85912	11.9183	9.44982	9.49817	14.3184	10.5275	9.47455	15.7665
ACTG1P20	50.7225	48.5479	56.5669	56.6923	47.2275	46.434	42.4525	43.8862	47.8571	32.8531	34.1329	37.2797
ACTG1P25	24.8338	18.9529	22.5835	30.3456	20.2331	27.3581	27.6387	22.3912	28.6962	17.5873	23.9855	21.4486
ACTG1P4	8.2734	8.29632	13.5143	9.2448	16.8526	10.9677	20.2344	6.89723	8.60139	10.5419	23.2852	13.5329
ACTG2	89.1448	98.8355	98.5428	172.207	146.615	130.308	513.375	443.01	490.499	357.937	363.205	333.602
ACTL10	25.8277	18.982	26.8957	15.8777	34.7962	22.0272	22.9556	40.605	34.3496	37.4129	45.2116	37.1458
ACTL6A	5567.37	6180.46	5912.17	5647.02	5481.58	5900.85	4223.83	4096.29	3906.13	4112.49	4056.93	3621.48
ACTL6B	0	0	0	0	1.12893	0	0	0	0	0	0	0
ACTL7A	0	0	0	0	0	0	0	0.864501	0.953664	0	0	0
ACTL7B	0	0	0	0	1.12174	0.920419	0	0	0	1.16768	0	0
ACTL8	30.0582	41.9369	24.3083	19.8412	14.8286	26.6197	14.193	15.2583	14.5502	10.3525	9.61673	6.86699
ACTL9	0	0	0	0	0	0	0	0	0	0	0	0
ACTN1	19675.7	20567.4	18857.9	19795.3	18196.3	19193	22953.5	21708.2	21950.7	22434.4	23419.6	22240.1
ACTN1-AS1	2.04196	2.39852	2.12377	1.3506	5.55263	0	0.682687	0	5.62091	2.29006	2.98722	4.40878
ACTN2	1.0364	2.36539	5.68974	5.26219	4.50272	5.43627	45.0938	58.3731	50.8251	56.442	35.4963	37.3616
ACTN3	0	0	0	2.68716	1.1466	0	1.37366	0	0	2.39331	1.48009	1.15216
ACTN4	29855.7	30154.7	27192.6	27838.6	28650.9	26339	31570.3	32156.5	32333.6	31961.1	33565.3	32169
ACTR10	2432.88	2526.32	2687.22	2611.5	2595.85	2589.9	2500.76	2133.2	2264.29	2785.01	2551.26	2385.12
ACTR1A	3878.35	3984.99	3776.15	4087.16	3812.52	3824.04	3974.36	3643.87	3778.87	4321.52	4347.85	4199.24
ACTR1B	1179.91	1171.35	1145.96	902.563	961.416	924.803	908.482	862.264	912.025	898.982	902.28	975.062
ACTR2	16984.9	16851.8	17324.4	16986.9	15451.1	16703	16648.3	14579.4	14506.6	15307	14639.6	15226.7
ACTR3	10421.1	10497.8	11003.8	9812.92	9291.67	9624.27	10112.5	9060.43	9197.39	10162.7	9968.92	9542.67
ACTR3-AS1	0	0	0	1.35149	0	0	1.36587	0	0	1.14426	0	0
ACTR3B	555.425	525.64	487.951	438.874	427.849	475.919	376.738	393.906	378.182	367.23	293.292	386.706
ACTR3BP2	0	0	0	0	0	0	0	0	0	1.16708	0	0
ACTR3BP5	0	0	0	0	0	0	0	0	0	0	0	0
ACTR3C	428.101	438.409	485.628	456.345	371.007	495.372	344.1	377.339	408.752	334.171	368.367	400.042
ACTR5	341.562	409.742	385.575	304.619	318.191	347.96	310.006	326.209	283.263	319.079	295.647	330.93
ACTR6	1058.04	1171.93	1089.24	1086.29	1052.15	1114.72	935.555	889.503	878.228	909.382	935.363	868.287
ACTR8	1163.4	1109.36	1013.36	1270.82	1146.86	1241.23	1290.79	1174.79	1206.47	1212.46	1244.85	1195.32
ACTRT1	0	0	0	0	2.24386	0	0	0	0.953372	1.16806	0	0
ACTRT2	0	0	0	0	0	0	0	0	0	0	0	0
ACTRT3	282.116	253.817	263.697	214.244	200.969	241.114	149.172	164.058	193.777	200.023	217.913	182.442
ACVR1	404.255	385.703	382.422	420.837	381.12	408.165	550.703	542.169	576.34	646.711	691.726	646.496
ACVR1B	1659.64	1560.35	1465.79	1602.93	1447.84	1639.11	1613.51	1609.18	1558.25	1656.53	1568.48	1548.96
ACVR1C	99.2636	95.6816	106.094	93.2435	129.809	123.749	183.515	159.861	181.04	157.639	172.087	188.028
ACVR2A	252.903	270.813	276.643	280.166	278.066	274.431	260.443	248.04	245.53	271.671	260.74	264.971
ACVR2B	456.258	428.26	480.633	454.903	421.821	424.623	384.52	362.357	409.532	354.413	350.91	359.506
ACVR2B-AS1	14.49	17.764	6.78318	11.869	13.4918	10.0212	13.479	13.7723	15.3107	15.2491	22.5202	20.3289
ACVRL1	0.969287	0	0	1.38748	0	1.9132	4.73169	8.14905	4.03906	7.69644	8.00645	4.76803
ACY1	668.56	736.205	651.825	677.832	685.415	664.677	671.944	606.394	704.079	574.025	572.694	552.059
ACY3	9.56318	18.7755	12.9282	13.4367	21.7282	7.43023	14.5581	16.0343	10.7899	11.554	14.8714	11.5503
ACYP1	311.773	273.714	303.479	274.639	275.187	236.064	235.37	242.032	188.834	236.864	237.65	206.727
ACYP2	176.598	154.061	168.656	123.728	149.712	157.753	154.314	153.184	188.957	240.749	221.97	225.151
ADA	194.335	199.508	207.495	158.16	200.12	158.255	123.638	143.129	136.076	119.048	115.598	143.687
ADA2	0	0	5.16453	1.49768	1.27977	2.0774	0.765903	3.90948	5.86636	1.79836	2.47445	1.28654
ADAD1	0	0	0	0	0	0	0	0	0	0	0	0
ADAD2	5.39525	12.0688	3.52597	2.75554	0	0	1.23797	3.59763	0.997214	2.44441	4.00469	1.17673
ADAL	187.861	172.528	222.378	227.271	225.093	200.684	240.844	211.687	218.818	207.593	234.423	242.139
ADAM10	5841.13	5879.9	5928.96	6065.6	5888.16	6161.63	4836.62	4294.04	4311.19	4832.24	4580.16	4691.39
ADAM11	23.3716	28.3873	19.2243	22.3665	28.1444	31.7149	19.52	32.8228	28.7713	17.3653	30.4284	21.513
ADAM12	50.9153	58.809	64.3665	255.635	262.228	257.495	411.189	391.802	396.894	505.462	507.789	503.81
ADAM15	3976.73	3975.63	3512.65	3974.88	4025.91	3781.66	3541.24	3549.07	3674.46	3635.64	4027.7	3688.08
ADAM17	1283.24	1377.21	1333	1420.16	1311.25	1426.27	1784.86	1589.54	1672.97	1931.85	1852.27	1919.65
ADAM18	0	0	0	0	0	0	0	0	0	0	0	0
ADAM19	47.7381	45.7683	42.4544	115.338	91.3697	89.3359	511.993	491.063	472.243	651.336	532.712	573.7
ADAM2	0	0	0	0	0	0	0	0	0	0	0	0
ADAM20	21.3455	48.9216	38.5171	67.9488	38.4368	37.5351	29.981	49.977	32.6873	32.1243	52.0961	38.5813
ADAM20P1	41.4211	72.2042	36.2661	65.8781	62.9905	85.459	86.8953	103.186	89.0651	81.0122	80.5512	65.5651
ADAM21	8.28119	7.1046	3.39393	7.91063	15.7424	11.8364	16.8463	17.2104	10.5285	21.1196	15.9773	10.1671
ADAM21P1	2.06859	0	0	1.32041	0	1.82709	2.02321	2.58586	0	0	0.727488	0
ADAM22	410.191	386.061	485.72	432.487	448.521	393.614	349.227	375.307	268.353	204.87	222.707	278.89
ADAM23	18.5408	17.6207	11.5164	15.6759	14.7924	19.7794	15.4701	23.866	17.331	10.7004	20.1687	23.8541
ADAM28	2.04322	0	0.683622	4.42278	16.4673	6.12581	25.7629	23.6606	23.458	38.8062	38.324	27.3548
ADAM29	0	0	0	0	2.47025	0	0	0	0	0	0.79705	1.24118
ADAM30	0	2.36749	0	0	0	0.909357	0	0	0.957599	1.17396	1.45155	1.13031
ADAM32	2.19686	5.35813	1.49572	2.80528	1.49711	4.80145	8.56912	8.14417	6.64008	5.22226	5.10484	12.0192
ADAM33	0	0	1.44996	0	0	0	0.86727	0	0	0	0	0
ADAM3A	0	0	0	0	0	0	0	0	0	0	0	0
ADAM3B	0	0	0	0	0	0	0	0	0	0	0	0
ADAM5	0	0	0	0	0	0	0	0	0	0	0	0
ADAM6	0	0	0	0	0	0	0	0	0	0	0	0
ADAM7	0	0	0	0	0	0.770215	0	0	0	0	0	1.36777
ADAM8	808.996	698.308	677.377	1969.63	2188.75	1850.11	5599.24	6245.42	6528.98	6886.95	6761.83	6360.42
ADAM9	2068.99	2046.07	2136.33	1975.58	1771	1948.74	2122.99	1884.71	1860.25	1822.79	1886.02	1826.93
ADAMDEC1	0	0	0	0	0	0	0	0	0	0	0	0
ADAMTS1	89.1373	102.886	108.148	243.34	200.386	242.739	480.512	406.827	425.836	431.61	445.438	399.716
ADAMTS10	4.61052	3.65132	3.3603	4.06336	3.80752	7.31776	6.88438	7.16567	14.1251	1.95531	10.7023	8.98384
ADAMTS12	0	2.44269	0	0	0	0.9346	0.695031	0.886142	2.97371	2.43109	0.747784	0.938084
ADAMTS13	65.1765	78.2541	61.7537	52.0695	66.4959	76.1859	132.308	174.981	162.803	192.318	145.791	158.47
ADAMTS14	9.83418	6.69343	5.14723	6.07316	7.63721	15.4087	23.0634	21.6526	8.00012	22.1832	12.333	39.6376
ADAMTS15	49.3057	43.4708	33.2147	58.3143	54.7638	53.0772	74.2134	58.483	67.4275	77.5518	77.5296	70.9867
ADAMTS16	15.7679	10.7968	14.7746	24.0198	36.5362	29.4142	37.0823	45.8675	34.6248	33.2376	30.7969	43.5672
ADAMTS17	134.415	116.296	120.625	120.751	143.008	140.747	126.577	142.643	135.783	153.737	175.857	167.721
ADAMTS18	0	0	0	0	0	0	0	0	0	0	0.780819	0
ADAMTS19	5.08087	7.30499	2.34139	2.60447	12.7443	4.02489	6.23267	3.53515	8.83307	1.21011	2.98328	4.66053
ADAMTS19-AS1	1.02654	1.1935	1.08786	0	0	0	0.679284	0	0	0	0	0
ADAMTS2	2.12458	8.51223	2.3063	2.72648	2.32257	4.24557	9.21786	12.2459	11.8948	23.1218	14.6135	10.3486
ADAMTS20	82.3464	69.4338	70.5448	75.5842	62.7854	78.0833	89.0799	93.5736	71.3491	78.0076	72.4718	81.1098
ADAMTS3	140.966	166.933	152.544	148.782	125.061	113.708	106.873	81.3465	81.66	59.8363	50.3604	90.5239
ADAMTS4	7.8409	9.47769	9.21617	5.46218	18.1691	10.2241	25.5032	18.2175	21.4083	40.9161	18.6122	13.5439
ADAMTS5	0	1.18753	0	2.6404	0	3.6316	3.37894	2.58404	2.89361	7.09729	4.36107	3.4168
ADAMTS6	83.4216	70.1435	50.843	177.589	129.865	139.453	314.71	278.569	265.142	296.863	263.324	274.64
ADAMTS7	34.1416	26.3476	47.0102	33.5519	35.2169	26.3146	41.4119	53.7845	38.0984	41.6683	41.3661	47.1756
ADAMTS7P1	0	0	0	0	0	0	0.67302	0.858374	1.91802	1.17594	0	0
ADAMTS8	0	1.19629	0	0	0	0	2.04235	0.868801	0.968596	3.56261	1.46639	0
ADAMTS9	0	1.19175	1.14989	1.32509	14.5921	1.82329	31.5134	20.7498	22.0007	43.8995	23.9319	21.4596
ADAMTS9-AS1	0	0	0	0	0	0	0	0	0	0	0	0
ADAMTS9-AS2	0	0	0	0	0	0	0	0	0	0	0	0
ADAMTSL1	23.4611	16.6293	19.8063	20.2057	28.8837	23.0994	34.6833	45.7217	45.8988	36.5612	41.6594	41.3764
ADAMTSL2	2.99244	1.13891	3.28216	3.80139	6.50064	0.873235	1.29625	0	5.53684	1.30073	0	3.75713
ADAMTSL3	43.0353	30.5244	45.2347	57.1768	27.4324	32.3692	33.7936	39.0539	53.0725	23.9823	19.7361	35.8301
ADAMTSL4	24.9436	42.54	29.9221	24.6193	26.5993	22.6448	45.7035	36.5043	63.0429	31.8291	22.2306	35.0024
ADAMTSL4-AS1	0	1.1898	2.20956	2.66063	1.11938	2.78734	2.03144	3.4766	1.89924	0	1.46754	1.11948
ADAMTSL4-AS2	2.26791	3.96118	0	1.51107	0	0	6.03513	7.32494	4.15517	6.01387	4.81792	3.25177
ADAMTSL5	140.272	89.3127	89.7965	52.2917	88.2608	63.7575	46.7588	49.8699	51.1014	72.2985	58.8715	59.9844
ADAP1	425.814	429.471	373.172	309.811	368.465	319.462	367.375	375.372	412.376	360.184	425.576	390.589
ADAP2	42.7011	36.5962	42.5591	24.6662	14.6719	28.4106	17.8825	27.6642	39.381	31.681	28.1535	25.5118
ADAR	16460.8	17148.5	16349.7	16726.4	15061	16132.9	22620.2	20576.3	20374.6	16403.1	16840.6	18300
ADARB1	634.055	565.908	560.825	723.204	758.684	732.247	633.15	670.776	633.916	558.088	604.976	625.124
ADARB2	294.505	282.504	312.672	293.06	322.111	260.334	208.522	211.785	228.441	150.668	154.838	174.537
ADARB2-AS1	13.052	10.9993	11.7852	0	4.78794	6.54178	2.00424	2.58875	3.68984	3.38427	3.64432	9.7732
ADAT1	1868.99	2050.84	1932.81	2367.29	2079.42	2361.46	2523.58	2336.44	2210.11	2179.87	2189.7	2177.69
ADAT2	767.716	692.621	723.748	829.42	820.591	836.034	636.005	779.823	672.029	469.455	538.61	581.127
ADAT3	20.829	14.8055	9.92046	2.54025	9.99354	3.07438	7.77768	14.0983	10.993	19.4046	7.31841	21.6146
ADCK1	377.015	357.914	319.361	343.977	412.852	369.435	399.717	348.492	377.027	374.018	439.051	417.745
ADCK2	907.469	914.401	899.058	714.321	733.56	751.914	907.375	940.782	893.595	919.385	968.48	917.748
ADCK5	170.197	132.216	122.209	76.6082	114.333	69.7033	83.1958	114.788	81.5631	126.273	99.2812	104.892
ADCY1	723.81	840.315	621.836	692.816	645.101	781.411	1023.12	1070.99	991.23	874.568	886.91	896.594
ADCY10	1.92813	7.05999	6.9001	1.22202	4.18827	5.41267	5.55376	8.77047	3.55641	7.63234	6.05538	1.27739
ADCY10P1	16.5809	18.9247	15.9246	28.9466	33.7678	19.0336	27.5971	27.4745	29.7238	22.3381	24.6345	23.7718
ADCY2	0	0	0	0	0	0	0	0	0	0	0	0
ADCY3	2062.75	2055.12	1919.11	1959.89	1742.26	1893.06	1795.35	1658.42	1736.37	1518.47	1648.64	1676.8
ADCY4	0	0	2.29951	0	1.14009	0	0	1.74192	2.91253	2.38056	3.67511	4.5841
ADCY5	8.35957	2.38463	8.0332	13.1725	19.2944	16.4385	28.4976	29.2219	19.3419	18.9701	18.2565	28.3478
ADCY6	2023.87	2057.57	1988.2	1845.81	1793.83	1856.86	2192.08	2191.11	2158.39	2093.56	2152.19	2187.82
ADCY6-DT	2.09623	0	3.93179	2.84571	0	1.90303	3.95272	5.59361	2.66046	0	0.789876	1.1239
ADCY7	1526.96	1513.91	1437.53	1180.97	1276.04	1222.64	1198.25	1247.14	1140.69	1048.61	1160.08	1103.08
ADCY8	0	0	0	0	0	0	1.30217	0	0.964347	0	0.864081	0
ADCY9	735.999	759.103	718.252	622.101	546.773	605.12	519.061	520.596	461.261	450.559	451.035	526.895
ADCYAP1	0	0	0	0	0	0	0	0	0	0	0	0
ADCYAP1R1	0	0	0	0	0	0	1.35083	0.870628	0.973754	0	0.734693	2.29945
ADD1	4435.9	4528.09	4255.65	4086.58	3723.79	3948.66	4102.66	3836.87	3832.33	4070.59	4057.7	4100.07
ADD2	3956.67	4118.33	3962.61	3885.32	3423.54	3668.43	2942.8	2749.08	2702.71	2417.05	2297.17	2256.41
ADD3	1076.84	1130.24	1184.74	979.855	909.421	985.492	1020.28	914.421	918.526	862.549	890.499	925.226
ADD3-AS1	0	1.18784	0	0	0	0	0	0.866162	0	2.3329	0	3.369
ADGB	0	0	0	0	0	0.905622	0	0	0	1.17612	0	0
ADGRA1	0	0	0	0	0	0	0	0	0	0	0	1.13969
ADGRA1-AS1	0	0	0	0	0	0	0	0	0	0	0	0
ADGRA2	9.36763	7.9463	2.18967	1.26227	10.8129	0.868568	6.46001	8.72247	4.3345	6.77952	9.03504	5.43966
ADGRA3	1105.36	1137.85	1248.94	1566.41	1515.75	1652.86	782.064	727.073	786.327	973.956	981.655	970.898
ADGRB1	1.8462	3.1586	5.92242	3.42861	2.91952	1.18128	4.38901	3.36539	5.97987	3.14267	5.15765	14.8962
ADGRB2	234.873	154.831	139.464	207.472	260.321	201.733	200.926	231.275	292.952	245.745	281.553	267.147
ADGRB3	8.29342	5.91188	9.1157	11.834	12.3855	6.3353	10.7657	9.43749	12.4719	12.941	10.136	11.3274
ADGRD1	1.11769	1.2765	3.67584	4.26113	1.21403	0	6.70862	11.391	5.56833	6.49973	11.2561	8.01135
ADGRD1-AS1	0	3.06599	0	0	1.82005	0	0	0	0	0	0	0
ADGRD2	4.39584	2.51538	0	0	3.58141	3.87117	1.43147	0	4.06398	3.7362	2.31474	1.19908
ADGRE1	18.6786	22.5566	10.2042	42.3025	38.3262	31.9572	75.6683	71.1728	60.4457	63.5116	72.6518	67.944
ADGRE2	1.86506	9.17181	3.31195	3.9502	10.8554	2.92922	6.33548	11.5549	3.07382	17.0506	8.62051	11.4244
ADGRE3	0	0	0	0	0	0	0	0	0	0	0	0
ADGRE4P	0	0	2.26355	2.63647	0	0	0	0.860374	0.957263	0	2.90444	1.12985
ADGRE5	436.052	459.355	438.246	550.412	537.862	480.951	693.471	657.985	623.284	565.597	680.364	638.07
ADGRF1	519.659	518.451	562.267	965.627	1033.89	1064.75	323.349	334.539	356.704	781.887	888.212	1049.85
ADGRF2	1.84776	9.54402	1.8327	2.34482	9.03118	4.03644	6.59844	4.59007	6.83925	0	5.16462	10.6645
ADGRF3	31.0209	40.9813	47.1287	15.0476	22.9595	32.9502	26.7303	18.7101	37.5082	21.4983	26.1168	27.1216
ADGRF4	171.022	193.7	186.64	474.21	469.578	502.529	772.105	715.693	694.151	1100.13	1186.89	1234.04
ADGRF5	5.20017	11.8641	7.99933	10.5558	1.12961	8.1754	2.70062	6.75155	7.54791	8.26125	7.26543	7.95424
ADGRF5-AS1	0	0	0	0	0	0	0	0	0	0	0	0
ADGRG1	6857.4	6427.33	5833.9	5604.49	5598.46	5384.07	6643.27	6340.86	6492.14	7689.32	8182.78	8194.96
ADGRG2	49.4005	47.1598	39.0487	63.4206	59.8368	54.0846	56.8875	31.9006	40.9884	46.2253	50.8513	44.0293
ADGRG3	5.94346	9.28835	3.54943	2.99024	6.33726	1.68958	14.2087	3.73821	7.05776	11.8144	16.1651	8.90723
ADGRG4	0	0	0	0	0	3.66502	0	0.869247	3.89334	2.38734	2.93405	2.29864
ADGRG5	2.17468	2.3911	1.19054	0	1.1811	0.954078	0.70715	0.902601	0	0	0.761728	1.18711
ADGRG6	4479.22	4611.47	4761.38	7217.84	6149.11	6793.02	5676.99	5013	4990.39	4758.89	4466.55	4729.8
ADGRG7	0	1.38038	1.31597	0	1.9065	1.06264	0.785554	1.45723	2.22943	0	3.38789	2.87414
ADGRL1	1132.3	974.874	964.451	659.004	786.478	764.36	799.418	764.529	799.968	506.088	566.664	601.476
ADGRL2	554.507	600.651	552.356	651.684	585.12	659.913	530.974	451.261	451.074	486.573	519.669	535.624
ADGRL3	154.334	151.46	124.932	158.827	146.553	130.658	151.579	142.181	162.335	118.881	130.696	143.462
ADGRL3-AS1	0	0	0	0	0	0	0	0	0	0	0	0
ADGRL4	0	0	0	0	0	0	0	0	0	0	0	0
ADGRV1	186.277	187.186	223.142	242.53	200.539	228.054	274.974	239.825	230.3	272.734	313.511	247.104
ADH1A	0	0	0	0	0	0	0	0	0	0	0	1.12467
ADH1B	2.09405	0	0	0	0	0	0.680318	0	1.93729	1.18767	0	0
ADH1C	55.6384	43.8187	37.933	21.1414	35.824	20.1855	12.8057	10.3541	15.2214	16.3723	13.838	10.3369
ADH4	1.07555	0	0	0	0	0.950409	0	0	0	0	0	1.17289
ADH5	3408.76	3834.1	3768.49	3789.15	3515.07	3767.53	3111.84	2850.02	2697.23	2973.2	3092.3	2899.91
ADH6	0	0	0	3.11834	0	0	0.685965	0	0	1.19491	0	0
ADH7	0	0	0	0	0	0	0	0	0	0	0	0
ADHFE1	42.3998	24.8897	27.0246	34.3398	67.4083	60.3299	91.7323	112.949	102.256	159.291	152.819	137.577
ADI1	1771.44	1973.19	1953.92	2069.66	1984.06	2046.33	1715.24	1575.06	1596.1	1737.1	1797.3	1836.61
ADIG	0	0	0	0	0	0	0	0	0	0	0	0
ADIPOQ	0	1.18746	2.28372	0	0	0	0	0	1.92515	0	2.90964	0
ADIPOQ-AS1	1.03587	0	0	0	0	0	0	0	0.95819	0	0	0
ADIPOR1	4738.47	4902.72	4578.2	4778.31	4563.85	4816.16	5082.5	4536.23	4589.78	5282.08	5495.92	5250.28
ADIPOR2	8611.09	8690.25	8186.38	8056.93	7336.84	8153.94	7551.04	6857.14	6800.07	7552.73	7454.6	7424.49
ADIRF	453.832	581.077	516.498	617.4	788.16	523.124	448.059	441.034	473.909	948.793	987.303	877.976
ADK	3987.65	4267.02	4095.89	3943.7	3900.3	3871.51	2921.29	2525	2622.27	3075.23	2887.99	2709.75
ADM	327.39	341.782	352.465	217.121	239.014	199.423	563.266	597.365	504.491	535.161	494.74	462.363
ADM2	36.2854	29.5896	35.2581	18.4349	25.8995	22.6833	170.408	139.201	156.341	219.92	211.738	175.51
ADM5	84.8216	78.2052	60.881	56.7662	60.6817	62.0928	48.5518	68.079	71.704	52.7312	69.8227	46.2566
ADNP	6167.98	6117.81	5840.5	6528.72	5753.16	6630.46	5206.94	4824.54	4783.33	4808.69	4715.59	4912.86
ADNP-AS1	17.9427	29.5692	35.2921	18.0215	27.2252	43.1474	28.2705	29.6305	22.0614	27.0106	23.6569	27.042
ADNP2	1036.62	1014.82	932.455	1116.13	931.132	1048.12	1031.84	951.51	969.29	892.736	888.839	870.881
ADO	1400.63	1513.28	1477.5	1478.47	1423.46	1444.84	1525.07	1425.32	1501.71	1613.27	1622.64	1523.88
ADORA1	12.5699	15.5738	7.55936	12.2569	5.8083	10.1298	10.6636	8.70525	15.4977	4.84874	6.79396	21.8882
ADORA2A	0	4.32553	3.09877	0	0	1.66322	0	3.25147	0	0	1.98981	0
ADORA2A-AS1	9.64323	9.36235	10.0735	11.7258	14.4523	6.29567	11.605	17.857	9.46404	9.28165	13.9412	10.5256
ADORA2B	1458.11	1443.8	1409.21	1652.86	1527.17	1606.15	1233.22	1161.93	1290.81	1633.11	1671.57	1656.17
ADORA3	0	0	0	0	0	0	0	0	0	0	0	0
ADPGK	2343.24	2511.52	2461.17	2603.84	2492.24	2723.87	2193.79	2071.65	2034.74	2147.26	2182.52	1996.45
ADPGK-AS1	1.03523	0	3.3953	2.63648	1.12454	2.73055	2.69519	6.88302	2.87178	0	2.90446	0
ADPRH	189.775	205.083	151.911	204.681	169.894	197.074	303.527	266.02	260.454	295.208	321.059	281.104
ADPRHL1	98.1415	95.6648	100.01	79.7716	104.659	78.4828	101.8	100.149	108.44	107.484	115.417	133.051
ADPRM	123.952	117.47	145.569	142.943	152.631	156.132	205.959	198.772	171.702	204.54	219.571	183.422
ADPRS	1038.64	1149.56	1004.11	917.12	927.654	975.771	977.348	951.542	959.388	839.504	1020.42	900.975
ADRA1A	4.00252	4.61944	5.7228	3.41072	8.71202	2.33946	1.18016	6.78612	2.42079	4.48312	7.48898	9.54996
ADRA1B	8.32935	15.5121	10.2826	18.7559	32.0463	23.0504	31.3782	33.791	33.4394	42.7088	45.9157	35.7771
ADRA1D	5.17716	17.7567	7.92965	3.95335	3.37421	1.81896	4.71568	1.7201	1.9151	4.69557	4.35496	1.13024
ADRA2A	4.1441	0	0	1.3164	0	0.907358	4.71297	5.15429	8.6258	1.17512	4.34973	2.26286
ADRA2B	1.03594	1.18322	3.40647	0	2.25046	0.907682	2.69337	3.4368	1.91658	2.34986	2.90035	2.2625
ADRA2C	67.2401	46.2099	46.2357	62.0411	78.665	49.2989	90.3557	76.6888	68.8413	94.9247	107.632	122.986
ADRB1	13.4616	7.10216	6.79939	2.6352	2.24963	4.54598	12.1251	6.87931	6.70366	15.2627	7.9828	10.1736
ADRB2	852.202	913.738	885.395	1266.43	1170.74	1221.74	1022.46	925.863	904.171	892.626	945.867	814.301
ADRB3	0	0	0	0	0	0	0	0	0	0	0	0
ADRM1	4762.8	4733.4	4241.06	3614.93	4294.81	3580.06	4385.55	4610.74	4709.35	4900.32	5030.99	4644.7
ADSL	7324.09	7924	7273	7690.58	7518.23	7912	5353.12	5036.9	4687.55	4646.88	5064.38	4509.9
ADSS1	77.1923	96.1519	107.039	113.383	104.15	125.202	145.834	123.761	117.882	121.743	159.67	167.467
ADSS2	3305.27	3289.46	3481.89	3561.58	3517.96	3557.14	2790.59	2617.5	2545.64	2696.77	2810.07	2641.8
ADTRP	42.8908	48.6901	67.0678	110.13	78.2785	74.2244	180.284	163.395	185.531	135.716	160.897	143.199
AEBP1	4.15758	10.6811	2.27999	14.5245	15.6064	9.09969	12.6699	22.4029	16.1411	11.7901	16.7244	14.7573
AEBP2	2842.06	2671.71	2920.91	2659.38	2473.28	2366.14	1921.23	1915.08	1851.03	1798.38	1821.26	2012.58
AEN	3516.46	3664.49	3436.17	4252.24	3742.95	4059.31	6302.31	6046.68	6157.37	5114.57	5111.22	4982.14
AFAP1	699.692	717.387	783.952	474.867	473.327	481.003	446.581	493.776	427.108	492.225	482.499	465.419
AFAP1-AS1	7140.4	7313.35	6999.05	7987.64	7079.62	7559.04	6415.63	6262.47	6051.9	5498.71	5621.97	5869.92
AFAP1L1	889.238	862.034	900.723	1219.88	1050.92	1080.53	1068.93	1013.64	1098.5	949.628	1003.19	847.518
AFAP1L2	886.49	875.715	935.914	1554.92	1469.49	1670.38	1152.34	1142.82	1152.08	1803.71	1957.58	1915.48
AFDN	5078.67	4980.47	5092.17	5278.71	4743.44	5244.5	5264.51	5220.39	4928.24	4749.92	4551.91	5020.29
AFDN-DT	14.4862	4.73828	14.6783	3.95822	8.99238	5.47193	13.4825	14.6408	12.4348	26.9665	12.3565	9.03074
AFF1	945.774	942.988	960.201	983.927	936.381	937.017	1440.85	1324.52	1269.51	1144.4	1078.98	1254.76
AFF1-AS1	7.2386	17.7793	14.6345	19.8134	17.9747	22.8573	22.9343	20.6953	24.8451	23.4228	18.9226	25.934
AFF2	20.0552	12.6948	14.3505	14.1106	16.9444	13.9554	23.2353	20.562	21.6605	12.138	24.0846	29.55
AFF3	0	0	1.29183	2.98039	1.27625	2.05114	16.0168	28.1894	14.1368	13.374	8.22147	16.6921
AFF4	5963.56	5758.51	6101.47	6914.61	5805.23	6570.67	8003.34	7341.35	7024.4	7041.32	6713.79	7310.59
AFG1L	267.526	253.43	279.388	218.984	215.545	188.708	226.29	194.359	216.808	190.437	124.013	198.12
AFG3L1P	1019.76	935.568	927.023	1044.17	1066.27	1083.73	781.904	831.417	823.851	693.476	753.32	740.604
AFG3L2	4903.17	5023.58	4839.65	4965.09	4392.35	4951.98	3954.11	3679.99	3465.21	3844.69	3709.7	3713.02
AFM	0	0	0	0	0	0	0	0	0	0	0	0
AFMID	966.132	1095.5	1093.16	1028.58	1054.9	975.358	801.878	770.146	756.328	727.719	742.867	652.942
AFP	0	1.20453	0	2.68337	0	0.927467	0.685485	0.875773	0.910391	0	0.739134	1.14774
AFTPH	1960.42	2081.45	2046.09	2221.59	1965.33	2157.04	2239.77	2069.53	1965.7	2348.73	2294.28	2386.82
AGA	293.489	330.709	320.801	301.883	278.335	301.615	306.188	291.822	319.579	355.103	352.734	335.42
AGAP1	1095.82	1111.93	1034	868.097	812.205	1097.52	868.799	909.897	835.811	905.767	891.681	859.989
AGAP1-IT1	0	2.39229	0	2.68763	1.1135	0	0.680828	4.395	0.941102	3.45292	2.22718	3.32391
AGAP10P	12.3942	5.93328	5.59668	1.32373	4.48882	7.34977	6.07796	8.64365	8.58404	3.5059	3.64796	1.12512
AGAP11	21.7534	15.3827	20.4329	26.3351	28.1293	29.9607	47.8101	40.3873	43.1189	54.0409	50.0373	57.6875
AGAP12P	38.275	33.1764	43.9799	33.0007	34.8373	62.0805	37.7606	35.3287	44.938	37.501	36.3623	32.721
AGAP13P	108.195	97.5236	114.025	109.001	94.0653	113.152	77.1624	129.392	90.2757	97.7539	97.5044	132.203
AGAP14P	0	1.18858	0	3.98325	3.36145	0.925041	0	2.60185	0	3.49527	0	3.36503
AGAP2	32.4487	30.1179	21.4386	11.1657	30.5023	24.2322	61.7897	75.9105	62.5123	72.6545	64.3464	78.7178
AGAP2-AS1	189.049	217.118	205.028	111.155	178.462	131.274	149.895	203.047	163.147	197.568	186.701	151.945
AGAP3	2381.96	2124.51	2036.53	1434.73	1532.36	1421.21	1408.71	1476.28	1573.3	1444.69	1568.91	1423.37
AGAP4	336.208	358.65	268.727	347.494	369.813	316.715	292.573	409.753	372.905	368.992	382.435	331.963
AGAP5	129.405	134.975	117.709	146.322	186.676	147.444	117.24	164.329	179.967	173.679	159.016	129.935
AGAP6	622.841	718.258	619.889	666.407	862.594	704.08	508.916	705.711	841.513	625.822	664.859	783.907
AGAP7P	167.651	182.397	196.604	168.839	198.983	191.402	198.837	211.798	200.916	212.271	172.211	228.088
AGAP9	279.406	249.919	248.525	207.108	306.893	356.439	248.052	297.922	314.746	265.024	275.419	246.134
AGBL1	0	0	0.54959	0	0	0	0	0.843237	0	0	1.32229	0
AGBL1-AS1	0	0	0	0	1.11791	0	1.35616	0	0	0	0	0
AGBL2	52.6186	34.9795	49.9129	74.3947	44.3162	81.0086	72.7455	80.7439	77.0102	64.1939	48.459	65.2297
AGBL3	86.888	98.8294	87.8754	53.3193	96.8056	67.1824	70.4928	61.057	62.0137	62.4105	67.6811	79.2693
AGBL4	66.0858	59.7553	71.6511	68.8002	88.7152	69.9513	55.3966	70.7336	65.0181	88.4691	55.404	71.0645
AGBL4-AS1	0	0	0	0	0	0	0	0	0	0	0	0
AGBL4-IT1	0	1.20399	0	0	0	0	0	0	0	0	0	0
AGBL5	1462.67	1514.44	1434.38	1603.42	1514.78	1498.65	1115.88	1005.79	1010.26	1105.42	1108.03	1125.93
AGBL5-AS1	0	0	0	0	0	0	0	0	0	0	0	0
AGER	312.358	296.436	276.499	184.035	218.328	206.516	161.208	194.317	189.555	148.057	162.777	155.395
AGFG1	3273.96	3254.05	3328.86	3116.56	3050.94	3091.18	2727.77	2591.79	2635.59	2747.46	2670.18	2814.18
AGFG2	999.024	1064.82	1041.11	767.467	934.989	810.531	589.862	557.918	601.021	602.781	519.238	598.149
AGGF1	1759.59	1802.64	1603.59	1917.17	1683.84	1764.91	1698.28	1639.99	1569.53	1915.09	1725.25	1786.18
AGK	2069.17	2225.16	2202.76	2248.72	2090.06	2379.53	1975.54	1892.21	1862.35	1789.43	1911.75	1803.68
AGL	2288.51	2179.92	2242.85	2199.86	2265.78	2269.98	1907.4	1852.38	1703.88	1616.84	1595.82	1764.8
AGMAT	498.102	500.681	468.12	492.744	498.312	511.789	371.821	353.394	427.148	332.284	308.399	327.842
AGMO	0	1.87547	1.42532	0	0	0	2.57426	1.09786	1.21306	1.48644	2.80023	1.4311
AGO1	1634.37	1546.07	1651.15	1647.43	1468	1651.66	1317.07	1251.48	1230.51	1150.58	1124.89	1194.9
AGO2	4391.94	4190.36	4256.29	3940.66	3789.95	3983.44	3540.96	3510.55	3707.79	3062.99	3022.29	3227.99
AGO3	831.393	916.359	879.363	870.853	850.691	886.495	904.232	882.638	912.412	823.168	916.481	864.949
AGO4	244.118	275.263	229.981	234.182	254.61	249.323	342.081	345.545	383.535	364.41	387.601	430.646
AGPAT1	3244.07	3511.64	3118.19	3468.87	3513.66	3380.42	3275.61	3141.08	3253.29	3510.07	3699.58	3493.82
AGPAT2	1857.93	1797.6	1510.88	782.945	1225.34	921.688	1315.08	1542.79	1447.51	1780.7	1759	1619.3
AGPAT3	5472.39	5185.14	5038.33	3385.24	3746.52	3414.96	3762.75	3629.77	3732.8	3700.33	3807.66	3821.77
AGPAT4	281.755	274.473	280.302	315.11	324.752	351.069	322.576	339.016	369.205	336.864	353.321	363.191
AGPAT4-IT1	12.407	2.37095	3.37453	7.9277	6.7395	11.8937	15.5169	16.3891	16.2406	9.36637	5.82433	11.2723
AGPAT5	2899.13	2904.13	3145.54	3306.85	2871.37	2956.29	1998.14	1816.67	1794.85	1860.32	1839.1	1856.28
AGPS	4566.9	4685.39	4734.78	4191.21	3873.1	4137.07	3118.51	2715.53	2711.44	2600.32	2651.19	2678.5
AGR2	18.7288	42.6506	32.473	21.1051	24.7944	18.2851	63.3984	56.0824	53.5142	58.4784	45.8715	55.1537
AGR3	0	0	1.08736	0	0	0	0.686801	0	0	1.16427	0	0
AGRN	8222.92	6466.04	6363.92	4018.41	5419.6	3817.69	6084.33	7621.22	8053.83	7017.57	6400.41	6612.01
AGRP	0	0	0	0	0	0	0	0	0	0	0	1.09119
AGT	1.0373	1.18822	0	0	1.12688	0.915652	0.676206	0	1.91746	5.87543	0.729338	0
AGTPBP1	1749.67	1787.01	1775.16	1971.78	1743.64	1949	1667.82	1654.49	1527.83	1551.61	1484.82	1502.57
AGTR1	0	0	1.1385	0	1.13387	1.84085	2.72059	4.34505	7.71092	5.91296	3.66716	1.1386
AGTR2	0	0	0	0	1.13656	0	0	0	0	0	0	0
AGTRAP	619.472	773.848	695.819	508.987	677.928	553.891	803.763	784.969	829.155	809.932	994.177	867.244
AGXT	2.07079	5.91912	3.39784	2.63574	2.2494	1.81922	1.34739	0.860109	0.957495	2.34764	1.45176	1.13017
AGXT2	0	0	0	0	0	0	0	0	0	0	0	0
AHCTF1	11199.4	11084.1	11608.5	13921	11820.6	13370.3	10437.7	9494.44	8946.19	8422.35	8602.53	8947.85
AHCTF1P1	18.6664	9.4559	12.5544	10.5128	7.88405	0	5.38106	7.71638	6.71919	5.88581	2.89399	4.53369
AHCY	16875	17314.4	15757.9	17870.3	17405.1	17626	13253.6	12455.9	12482.4	13059.1	13961.7	13144.3
AHCYL1	9048.1	8897.69	8993.27	8618.63	8083.99	8709.31	6364.54	5677.86	5823.01	6028.72	6083.35	6387.21
AHCYL2	508.133	464.739	541.318	621.976	560.915	554.636	733.494	667.657	644.739	774.821	844.103	808.733
AHDC1	342.756	306.306	276.358	321.208	448.733	327.645	366.973	468.762	449.674	496.186	481.571	509.644
AHI1	608.997	608.711	581.877	808.665	684.004	704.522	645.985	678.765	649.749	584.321	584.341	626.208
AHNAK	32860.3	32775.8	35157.7	31693.4	26628.2	30778.2	23760.1	22775	21618.4	17054.8	16972.6	18493.3
AHNAK2	264.608	267.102	215.012	408.517	395.565	391.777	1546.89	1563.16	1542.89	1919.39	1794.12	1934.31
AHR	1172.51	1097.22	1131.63	1045.29	1046.04	1060.6	1558.97	1344.34	1404.59	1207.1	1227.11	1280.05
AHRR	125.466	125.383	202.797	498.588	548.47	503.552	265.888	424.044	355.031	567.136	565.011	643.489
AHSA1	12860.7	14127.5	13493.6	13542.8	12931.7	13495.7	9201.77	8834.37	8309.3	9540.95	9501.9	9117.82
AHSA2P	2359.26	1959.42	2184	2286.12	2356.29	2413.57	1779.28	2167.78	2065.12	1741.69	1769.35	1795.26
AHSG	0	0	0	0	0	0	0	0.899923	0.992725	0	0	0
AHSP	0	0	0	0	0	0	0	0	0	0	0	0
AICDA	1.01273	3.43775	4.42936	3.84675	3.26213	1.78043	1.31819	1.66355	0	1.14802	0.710241	3.31599
AIDA	3180.01	3473.35	3456.87	4243.2	3648.13	4050.73	4233.22	3813.95	3973.94	4197.53	3954.7	4003.21
AIF1	0	0	0	0	0	0	0	0	0	0	0	0
AIF1L	806.527	868.064	776.681	884.702	820.779	806.288	585.848	512.215	553.162	604.711	547.714	539.214
AIFM1	3116.39	3181.67	3188.96	3431.99	3120.69	3251.12	2643.14	2464.15	2386.5	2575.81	2609.14	2351.49
AIFM2	1702.48	1696.33	1574.38	1346.24	1409.64	1330.68	1200.97	1123.82	1138.69	1318.56	1403.46	1337.47
AIFM3	45.0286	35.1668	39.1031	28.7637	44.951	29.7834	51.1576	67.7871	76.5861	64.9262	69.0519	60.3196
AIG1	1232.31	1245.93	1305.34	1141.33	1124.95	1063.73	1266.11	1195.57	1212.85	1169.03	1184.51	1214.2
AIM2	5.27194	10.9298	6.52123	3.8681	9.82495	4.74022	6.04208	8.88041	8.81226	6.99963	5.00551	5.94459
AIMP1	2225.36	2406.9	2416.19	2451.1	2354.07	2406.28	2154.55	2116.02	2007.23	2127.3	2110.28	1928.82
AIMP2	1371.54	1423.4	1326.06	1375.65	1431.71	1351.2	1142.36	1004.45	1091.64	1087.68	1171.04	1127.62
AIP	2454.73	2592.28	2405	1864.77	2186.41	1778.65	1984.93	1844	1981.6	2113.53	2195.42	1979.92
AIPL1	8.34401	11.9294	29.3039	5.31288	5.66491	7.33699	7.27941	4.33448	5.76582	5.64731	2.18691	9.10643
AIRE	0	0	0	0	0	0	0	0	0	0	0	1.12977
AIRN	0	0	0	0	0	0	1.42394	0	0	0	0	0
AJAP1	2.47716	0	0	0	5.38185	0	3.22612	0	4.58052	0.577189	5.22112	0.555745
AJM1	22.7837	11.8357	12.472	10.5387	10.1243	6.36159	16.1651	27.5112	22.0301	17.6143	11.6087	18.09
AJUBA	24.2453	13.1862	9.71085	0	2.74872	4.52802	5.00281	8.51404	3.52143	1.66049	3.6006	8.3503
AK1	613.683	757.756	729.79	747.486	809.324	686.399	687.737	797.35	781.758	797.163	863.032	734.028
AK2	7344.36	8342.97	8086.41	7598.31	7525.3	7519.96	5638.32	5353.73	5389.57	5343.14	5439.23	5215.26
AK3	6551.71	6894	6870.31	6483.3	6010.42	6453.52	5507.24	4974.98	5235.28	5167.12	5072.45	5046.38
AK4	5768.69	6099.51	5856.21	5412.02	5156.53	5322.09	4804.41	4366.97	4363.21	4069.56	4276.64	4188.69
AK5	4.49222	4.2523	4.91453	12.125	8.14327	4.93243	4.70858	5.27542	2.85246	4.80257	7.27164	1.12908
AK6	926.534	1054.32	1041.32	1030.18	1034.95	1080.22	942.611	850.884	887.063	1008.73	979.132	930.511
AK7	2.16053	6.17382	5.91183	7.91437	4.26925	3.54658	3.33005	6.52327	2.99722	2.09746	7.56991	4.71716
AK8	19.491	19.3589	25.8837	37.6462	35.9179	33.4196	52.0562	40.3328	59.5291	74.3781	74.8564	48.2434
AK9	68.0256	64.5246	76.2979	83.3673	99.1944	92.0152	98.4911	95.3646	85.3768	99.2654	117.437	87.3533
AKAIN1	0	0	0	0	0	0	0	0	0	0	0	1.13408
AKAP1	5043.15	5091.31	4929.25	5442.34	4796.23	5303.79	4346.93	4205.06	4125.15	3827.13	3953.81	3800.93
AKAP10	1424.82	1476.77	1432.13	1847.24	1678.66	1699	1799.51	1761.92	1718.14	1681.93	1743.63	1706.12
AKAP11	3066.81	3064.57	3321.68	3561.17	3086.71	3435.44	2761.11	2506.84	2416.83	2316.07	2128.92	2426.21
AKAP12	4576.62	4708.64	4873.29	11702.3	8888.84	10465.4	18059.7	17345.5	16656.6	16000.4	15577.6	15398.9
AKAP13	6604.98	6527.28	6525.64	7283.8	6789.38	7337.58	7531.03	7325.94	7009.6	6913.43	6860.84	7626.43
AKAP14	0	1.86017	1.0438	0.957638	1.66466	0.670719	1.02759	0.625823	0	3.42614	4.4719	0
AKAP17A	1242.63	1089.61	1021.57	896.106	982.699	991.631	1183.39	1218.63	1239.31	1253.93	1195.84	1235.84
AKAP3	9.33148	14.2158	11.357	9.22885	12.3884	15.4577	33.4299	29.3826	16.9005	54.8124	37.7048	42.8246
AKAP4	0	0	0	0	0	0	0	0.860451	0	0	0	0
AKAP5	290.289	310.945	322.572	362.867	336.681	361.015	324.968	319.974	292.641	296.502	233.82	256.029
AKAP6	92.7254	97.3156	85.3102	62.4786	58.4323	54.6939	66.8649	61.4856	59.1293	52.1382	65.081	67.376
AKAP7	323.749	327.367	337.338	192.843	243.098	289.239	204.445	209.26	191.605	159.994	166.302	185.177
AKAP8	1433.71	1475.49	1322.74	1332.45	1315.38	1418.8	1298.9	1272.52	1272.58	1244.21	1190.63	1265.83
AKAP8L	1472.74	1496.46	1429.96	1358.32	1334.66	1396.43	1762.72	1740.37	1756.04	1702.04	1781.02	1811.14
AKAP9	4779.15	4885.84	4911.9	4646.8	4002.63	4479.64	3494.46	3313.36	3191.01	3034.28	2981.19	3163.02
AKIP1	505.104	473.365	534.602	450.034	445.252	463.766	497.437	527.183	496.175	538.678	558.606	442.237
AKIRIN1	4525.88	4581.13	4546.53	4649.84	4371.49	4867.7	5214.65	4820.54	4849.38	5115.4	4937.26	4947.25
AKIRIN2	1256.29	1300.39	1281.59	1285.46	1332.25	1278.7	1401.15	1365.3	1423.59	1578.42	1634.96	1677.51
AKNA	173.214	130.437	162.387	178.405	164.329	148.425	211.119	249.685	233.559	222.238	208.874	236.782
AKNAD1	4.07088	1.16334	3.34139	13.1912	13.5175	7.34249	7.54367	3.55549	5.79936	10.385	6.46708	13.6583
AKR1A1	2683.47	3068.62	2712.34	2656.04	2704.68	2579.21	1948.21	1869.63	1740.98	1922.41	2128.05	1875.82
AKR1B1	5733.91	6215.63	5584.19	6575.18	6606.3	6513.98	4415.96	4177.08	4056.83	5089.31	5378.04	4954.57
AKR1B10	103.253	93.8039	113.45	56.729	70.7153	73.6329	7.35863	6.84722	4.72837	12.7467	11.3196	18.9661
AKR1B15	48.6597	45.2308	48.6971	28.1068	66.5761	48.4857	46.8432	50.3894	45.6546	41.857	47.455	53.1331
AKR1C1	739.383	788.714	843.904	1411.9	1690.22	1490.96	316.08	296.427	350.241	1705.73	1521.16	1641.95
AKR1C2	21.8755	30.9896	33.2474	49.4456	56.043	62.2663	29.6969	21.999	18.6157	67.4783	56.9799	74.7273
AKR1C3	50.7258	45.138	37.7491	95.5317	127.677	112.755	20.2806	27.7334	23.7715	123.452	128.765	130.327
AKR1C4	0	0	0	0	0	0	1.35272	0	0.95143	0	0	0
AKR1C6P	0	0	0	0	0	0	0	0	0	0	0	0
AKR1C8P	0	3.55438	1.12805	0	1.12385	0	2.02276	0	2.86868	0	1.45429	3.38534
AKR1D1	0	0	2.29183	0	1.12034	1.81475	0.68292	2.57248	0.953598	2.37759	2.94435	0
AKR1E2	15.9581	13.7854	15.1478	27.7781	18.3663	20.3118	30.2982	25.281	24.3149	47.9668	38.4193	26.3471
AKR7A2	1061.15	1075.49	954.251	830.794	906.528	787.302	696.898	704.595	639.49	672.611	710.894	694.091
AKR7A2P1	18.5763	7.12548	27.8761	21.2105	15.6994	32.2609	25.0069	28.5702	29.5295	19.8379	30.6941	25.8398
AKR7A3	14.2161	14.2784	15.8943	15.016	9.12743	15.6755	9.23739	18.0556	5.38807	4.18276	9.37304	10.1328
AKR7L	16.3339	15.1904	22.2875	23.4251	17.0132	16.8347	11.1039	10.1934	11.5766	10.4116	8.92353	22.2762
AKT1	5863.6	6092.79	5404.97	4771.06	5047.83	4733.86	4076.83	4100.57	4169.04	4386.55	4577.93	4301.65
AKT1S1	2040.29	1971.69	1880.58	1954.77	2020	1931.92	1973.43	2023.95	2053.16	2350.13	2231.69	2195.15
AKT2	7046.25	7467.29	6514.5	6885.05	7070.39	6970.49	6089.63	5780.66	5876.26	5243.01	5826.04	5561.58
AKT3	1774.62	1690.11	1769.54	2661.81	2094.97	2376.16	2502.2	2108.95	2130.57	2274.51	1885.84	2194.84
AKTIP	1041.68	1046.18	976.599	778.782	815.099	872.892	1016.09	937.626	954.289	995.647	1012.41	1050.64
ALAD	942.367	832.864	887.669	844.91	830.361	822.748	656.606	702.991	680.429	608.692	735.47	662.952
ALAS1	1161.97	1211.04	1156.64	1694.68	1490.24	1627.63	1812.46	1728.04	1629.99	2204.14	2178.55	1924.75
ALAS2	0	0	0	0	0	0	0	0	0	0	0	0
ALB	1.03469	0	1.1289	1.3195	3.37203	1.82425	7.41564	6.02903	2.86939	7.03426	10.1767	9.03014
ALCAM	11235.2	10924.4	11132.8	13180.1	12214.7	13170.4	9238.02	8082.94	8207.47	9213.94	8812.38	9303.73
ALDH16A1	1138.16	959.269	872.394	697.716	934.622	757.747	682.578	951.033	913.732	853.201	767.284	870.233
ALDH18A1	6089.58	6102.45	5816.81	5747.44	5057.89	5512.32	4409	3958.3	4069.06	3722.78	3868.24	3727.03
ALDH1A1	213.083	221.587	198.4	35.6457	73.0409	51.141	19.5561	13.7889	7.64809	2.34349	9.4557	13.5378
ALDH1A2	1.05498	1.20579	3.30297	0	3.43788	0	5.48956	1.75182	3.90285	2.3924	2.11276	3.45517
ALDH1A3	45583.8	45802.5	46283.9	73402.9	68708.4	74333.3	26456.4	24550.7	24824.6	45536.1	46198.6	48575.6
ALDH1B1	2169.79	2284.55	2070.12	1578.99	1494.72	1677.35	1186.13	1141.01	1108.34	903.919	880.213	878.22
ALDH1L1	137.917	119.789	117.025	105.678	82.5095	78.0731	54.941	70.253	59.3441	70.6684	46.6889	57.9746
ALDH1L1-AS1	0	0	0	0	0	0	0	0	0	0	0	0
ALDH1L1-AS2	0	2.3691	0	1.31936	0	0	4.04467	0	0	0	1.45365	1.12888
ALDH1L2	218.37	236.565	229.638	278.178	214.38	235.531	674.323	683.052	627.335	609.609	575.614	590.407
ALDH2	210.817	209.298	250.009	327.441	354.299	337.589	512.226	465.218	531.465	598.503	620.348	576.307
ALDH3A1	5931.57	5916.77	5148.06	7154.39	9751.8	7535.26	462.834	392.027	466.005	1635.47	1951.12	2111.64
ALDH3A2	6138.08	6232.4	6196.63	6557.88	6166.8	6562.22	3006.11	2689.72	2748.86	3740.86	3823.12	3834.38
ALDH3B1	522.827	502.218	413.919	301.833	370.138	300.953	246.97	243.132	241.964	252.354	287.936	295.242
ALDH3B2	211.827	209.828	157.535	78.8948	126.295	60.4262	32.6713	50.421	42.0421	53.1449	65.4743	59.3131
ALDH4A1	480.724	494.536	435.015	392.77	454.023	360.429	361.697	375.46	383.375	416.647	452.155	416.02
ALDH5A1	1292.11	1288.81	1262.1	1079.79	972.283	1104.9	841.003	818.738	811.742	790.114	800.259	761.259
ALDH6A1	796.961	834.41	866.72	824.145	972.946	967.341	949.492	902.972	789.602	921.143	932.67	850.032
ALDH7A1	1.02048	2.43193	1.12034	0	2.3143	0.892268	0	0	0	0	0	0
ALDH8A1	7.31253	3.58719	7.98199	1.33174	2.26963	8.2831	18.9839	8.08245	15.4518	12.9499	8.06997	8.83482
ALDH9A1	3227.3	3505.74	3256.76	3560.8	3313.53	3460.79	3402.04	3106.6	3037.19	3326.31	3354.29	3105.67
ALDOA	47597.5	49830.2	42245.4	39198.5	42822.2	38884.8	38602.8	37320.5	37468.6	42573.1	45677.5	41952.4
ALDOB	1.03488	0	0	0	0	0.911452	1.34805	1.72195	0.956739	1.17276	0.726634	0
ALDOC	1070.58	1141.35	989.976	1084.76	1175.58	999.399	953.069	868.067	872.16	936.809	1041.16	1000.09
ALG1	1170.34	1173.27	1105.89	1134.89	1168.89	1156.83	922.315	885.396	1012.64	1025.38	907.12	940.964
ALG10	1105.27	1156.02	1046.31	970.134	918.279	963.233	852.109	809.512	846.393	754.906	715.796	693.818
ALG10B	948.457	923.367	915.78	952.744	952.716	975.067	827.216	783.044	716.7	722.39	687.369	700.306
ALG11	1899.03	1975.43	1919.66	2297.96	2072.53	2273.51	2126.69	1820.78	1805.06	1990.14	1814.58	1902.55
ALG12	1771.56	1851.56	1683.7	1709.32	1826.99	1510.06	1710.02	1635.95	1811.5	1787.66	1852.77	1853.08
ALG13	700.627	705.393	835.154	660.446	602.097	613.899	682.063	601.812	616.685	697.599	653.553	591.273
ALG14	505.094	604.683	586.478	445.798	476.761	434.686	298.823	258.301	269.521	321.559	276.302	226.497
ALG14-AS1	1.03076	0	0	0	0	0	0	0	0	0	0	0
ALG1L	240.877	264.967	248.434	228.081	243.342	237.098	190.6	159.618	180.774	178.256	207.915	165.603
ALG1L2	1.19369	0	1.63852	1.5649	3.89386	0	0.793058	0	1.09723	0	4.20257	1.66352
ALG1L9P	19.3885	16.9553	26.6101	33.2085	25.4958	25.0916	20.9074	25.0412	22.0078	13.9172	15.9113	39.2023
ALG2	1345.1	1403.34	1410.19	1734.42	1531.3	1738.91	1650.46	1561.92	1590.31	1714.64	1626.53	1627.78
ALG3	1089.03	1138.55	1072.38	1091.31	1133.52	970.746	930.056	839.438	873.662	1061.19	1134.65	1003.23
ALG5	746.509	824.492	767.737	819.153	921.835	900.055	638.951	654.769	572.532	588.547	634.293	516.623
ALG6	1404.43	1397.67	1336.24	1535.76	1526.65	1541.65	897.079	803.694	775.955	894.955	878.468	860.55
ALG8	1127.58	1252.73	1172.96	1378.09	1225.06	1319	917.278	843.556	878.22	995.193	979.256	865.157
ALG9	829.069	752.115	742.871	822.389	762.474	865.546	610.992	584.946	482.694	582.691	589.138	619.732
ALK	2.05884	3.52521	6.778	3.92166	10.1597	5.4765	6.18239	6.96186	8.00166	7.28804	3.88995	4.27366
ALKAL1	0	0	0	0	0	0	0	0	0	0	1.46498	0
ALKAL2	1.13517	3.66021	4.22772	0	2.12519	5.73673	8.65467	6.68228	8.37837	8.97931	4.71045	5.00665
ALKBH1	1051.74	1175.59	1108.09	1212.26	1178.57	1190.95	1229.25	1240.84	1195.83	1164.38	1242.66	1086.07
ALKBH2	134.801	130.979	141.676	134.904	151.335	131.489	151.954	169.29	176.768	151.383	149.601	125.62
ALKBH3	444.178	430.709	442.379	453.946	429.849	427.925	513.193	420.849	429.28	531.837	511.323	480.528
ALKBH3-AS1	0	1.18532	3.37671	2.64192	2.24677	4.572	0	3.44941	0.955535	0	0.727838	1.1275
ALKBH4	424.966	380.534	432.554	327.112	344.208	339.585	310.089	320.21	308.451	322.027	320.2	334.416
ALKBH5	3089.2	3189.77	2787.81	2844.24	2793.14	2792.04	2981.17	2805.39	3055.38	3255.01	3159.15	3124.94
ALKBH6	328.965	296.052	306.389	269.675	313.789	345.258	381.661	425.88	470.92	455.304	418.692	444.657
ALKBH7	151.459	162.122	142.635	79.823	130.803	81.1615	106.682	127.457	135.05	114.479	102.578	143.675
ALKBH8	827.381	808.133	792.892	967.696	895.641	968.368	782.656	714.021	724.84	757.485	685.304	646.255
ALLC	0	0.820486	0	0	0.778961	0	0.298009	4.02963	6.81832	5.21831	6.24088	7.68104
ALMS1	1624.51	1593.13	1706.04	1827.35	1586.31	1795.35	1688.1	1586.45	1486.59	1120.06	1144.15	1275.76
ALMS1-IT1	38.2454	28.4583	41.5699	22.4719	37.0589	31.1379	45.8873	39.6987	37.2434	21.0649	29.1366	38.3085
ALMS1P1	7.23235	3.55884	3.36327	7.9377	11.2254	1.835	15.5276	13.8208	15.2684	10.5239	10.2074	6.75477
ALOX12	43.4594	36.1279	29.0889	55.5646	49.8332	46.806	58.8714	75.3751	83.6514	65.528	68.8623	73.199
ALOX12-AS1	21.4831	10.7748	20.3523	14.8072	21.1375	17.1874	15.6731	18.4938	15.0345	13.7876	20.8286	23.2264
ALOX12B	4.13999	1.18427	6.78311	1.31878	12.3674	8.19924	22.2403	23.2409	21.0521	30.4982	36.323	27.1051
ALOX12P2	249.027	257.929	261.071	221.71	235.229	227.424	163.944	191	180.747	140.09	150.04	160.362
ALOX15	55.9009	62.7542	69.0269	38.2312	67.4706	39.143	68.0557	61.0908	68.9192	43.4166	54.4623	67.787
ALOX15B	0	0	1.18512	0	0	0	0	0	1.82789	1.16087	0.761798	1.1177
ALOX15P1	0	2.39297	0	1.34456	1.11318	1.90456	4.76718	3.51819	6.58432	1.15032	1.48577	1.10732
ALOX5	4.64555	7.97662	5.94452	0	5.0825	6.91757	3.62909	7.73197	10.7364	17.1083	11.511	15.2049
ALOX5AP	3.08227	1.45051	0	0	1.3546	0	6.50675	6.97621	7.56978	0	2.94518	5.57485
ALOXE3	11.0785	8.6076	12.3571	39.7127	21.0321	16.4514	93.0577	94.4729	97.8062	174.831	140.42	135.243
ALPG	38.2939	20.1331	24.8681	60.6671	104.558	58.3121	12.8054	12.9123	9.56873	5.86474	15.983	25.9744
ALPI	0	0	0	0	0	0	0.67352	0	0	0	0	2.2614
ALPK1	496.449	533.761	484.67	436.583	460.508	466.538	358.366	367.883	336.25	359.643	413.725	386.618
ALPK2	0	0	0	0	1.12615	0	2.01818	1.71523	0.959675	1.17687	0	0
ALPK3	188.756	174.917	176.989	124.817	157.695	148.167	185.628	211.729	206.408	160.123	183.73	214.256
ALPL	22.5285	17.1892	11.7539	31.4589	27.9495	47.2915	41.9281	38.3942	46.5744	64.3738	70.0848	51.4543
ALPP	397.539	301.914	315.798	470.591	571.28	518.755	52.5549	64.5253	52.6512	117.354	103.829	178.524
ALS2	936.416	844.013	978.03	1301.95	1164.15	1243.14	1374.8	1317.81	1264.97	1252.55	1262.77	1289.81
ALS2CL	982.056	929.556	905.6	1212.1	1229.05	1277.09	1261	1398.69	1506.35	1665.76	1797.24	1814.06
ALX1	111.539	121.117	86.9367	103.331	83.0344	98.6808	87.1908	65.8222	69.4991	75.9032	75.2215	66.2491
ALX3	179.935	186.087	165.498	178.314	186.491	186.5	159.862	169.004	172.01	154.596	168.841	216.5
ALX4	85.0017	102.874	87.7092	63.1228	55.1685	59.7495	37.0097	53.2005	47.9637	28.2314	50.6873	29.4474
ALYREF	5617.06	6288.57	5446.13	3822.9	4295.24	3904.79	2938.22	2917.51	2900.11	2657.64	2889.75	2467.46
AMACR	150.49	162.254	184.165	163.71	151.385	161.035	151.632	141.46	158.128	139.547	141.79	139.338
AMBN	0	0	0	0	0	0.913849	0	0	0	0	1.45523	1.12781
AMBP	3.09502	0	1.1133	0	2.24209	0	0	0	0	1.16624	0	1.1228
AMBRA1	1576.23	1675.53	1525.37	1576.82	1485.3	1584.82	1895.93	1775.56	1838.49	1720.54	1824.38	1800.13
AMD1	7306.61	7304.11	7550.02	7957.43	7312.32	7690.73	6562.8	5733.95	6061.6	5759.3	5835.43	5661.51
AMDHD1	2.0692	2.36943	3.38527	2.63941	8.99137	10.0369	15.5068	16.3674	7.65065	21.0995	18.176	20.3146
AMDHD2	453.063	425.18	363.494	241.824	374.9	309.777	403.341	408.068	474.115	372.422	409.74	338.89
AMELX	0	0	0	0	0	0	0	0	0	0	0	0
AMELY	0	0	0	0	0	0	0	0	0	0	0	0
AMER1	426.199	497.635	457.583	477.05	444.871	449.268	351.127	349.836	310.984	205.99	228.643	268.603
AMER2	0	1.21632	1.17502	0	0	0	0	0	0.958381	1.21163	0	0
AMER3	0	0	0	0	0	0	0	0	0	0	0	0
AMFR	4719.03	4647.92	4370.04	4490.82	4375.33	4523.63	4115.2	3947.08	3952.88	4829.33	4903.27	4953.77
AMH	9.30394	2.37128	1.12409	1.32162	5.61554	0	4.04845	6.03981	4.7756	0	2.91301	5.6347
AMHR2	0	0	1.13021	0	0	1.39085	1.01418	1.74793	1.51935	0	0.674745	1.67742
AMIGO1	506.833	468.252	480.31	472.158	435.718	475.536	469.92	432.614	474.74	403.387	419.367	408.709
AMIGO2	274.635	265.723	268.8	378.161	303.286	364.924	405.355	353.123	378.142	434.68	415.452	403.591
AMIGO3	106.642	67.4805	70.2091	79.0775	97.8455	73.6899	105.1	140.209	130.211	124.416	135.75	105.098
AMMECR1	881.916	964.981	936.992	1090.57	1023.31	1024.44	974.3	897.516	922.371	1045.11	995.067	997.191
AMMECR1L	1907.73	1787.05	1866.23	2058.58	1766.21	1882.1	1799.09	1789.05	1685.18	1830.89	1814.76	1931.77
AMN	87.7431	48.1123	77.8331	49.5112	66.7925	51.6327	57.8268	58.3063	83.4571	56.1747	57.1252	56.0149
AMN1	329.32	335.347	349.612	357.528	420.733	379.814	462.353	401.805	462.383	550.029	559.663	501.721
AMOT	84.8733	71.5659	69.0023	20.9292	23.9896	23.3446	24.7693	27.9025	27.6935	23.2782	17.8544	21.5952
AMOTL1	1766.19	1648.27	1846.51	2665.15	2236.78	2502.83	3111.91	2744.36	2966.45	3137.47	3217.33	3256.84
AMOTL2	2865.19	2805.85	2801.66	3061.17	3019.05	2903.56	6145.61	5995.32	6312.61	7068.5	6709.58	6314.91
AMPD1	1.04268	0	0	5.31769	0	1.83769	7.47186	4.33879	3.85556	5.90749	6.59129	14.2599
AMPD2	2170.66	2209.07	2057.98	2051.01	2167.46	1992.24	1948.79	1963.41	2060.3	2050.2	1970.89	1967.31
AMPD3	136.162	135.667	168.58	295.379	254.334	296.98	595.494	548.691	539.443	787.587	808.981	780.555
AMPH	8.35842	20.0663	8.40702	15.3556	12.0976	15.5756	25.7781	17.3033	16.2289	15.9382	23.9367	23.9581
AMT	40.0241	44.3298	52.246	68.643	53.2569	38.5344	58.4096	90.6327	78.21	60.8969	90.3376	76.4892
AMTN	6.19367	10.7109	14.3268	10.634	17.9505	13.9881	12.8527	13.9038	21.8048	16.2827	13.9314	18.9983
AMY1A	0	0	0	0	0	0	0	0	0	0	0	0
AMY1B	0	0	0	0	0	0	0	0	0	0	0	0
AMY1C	0	0	0	1.39765	0	0	0	0	0	2.47319	0	2.10961
AMY2A	1.03348	0	0	0	2.24565	1.83291	1.34985	1.72662	0	1.16991	1.45735	1.12637
AMY2B	75.8113	57.8039	71.0207	56.8808	85.2711	98.5354	74.4742	107.167	89.5219	88.0017	97.5031	118.011
AMZ1	91.1739	110.33	95.0854	55.4996	87.1435	87.9961	50.1754	68.1793	86.7308	63.8273	54.4853	52.9184
AMZ2	2606.06	2834.7	2878.17	2956.44	2795.66	2855.69	2614.04	2479.98	2447.98	2746.03	2872.57	2718.91
AMZ2P1	129.474	123.071	123.685	102.722	108.009	113.524	126.606	135.792	148.502	129.21	126.927	135.716
ANAPC1	5325.96	5464.56	5553.36	5630.22	4931.99	5472.52	4109.81	3850.39	3693.34	3281.77	3294.07	3359.07
ANAPC10	374.16	432.213	447.487	418.006	410.992	417.455	387.832	344.066	363.139	358.708	352.964	310.598
ANAPC11	1637.44	1848.69	1629.47	855.198	1261.81	918.123	892.145	959.344	966.632	958.921	993.052	890.12
ANAPC13	1536.01	1698.74	1708.63	2207.93	1984.43	2107.81	2879.78	2611.76	2635.72	3212.66	3159.46	2838.42
ANAPC15	1680.33	1940.1	1805.04	1445.09	1483.46	1443.74	851.665	760.849	768.474	681.97	736.602	670.872
ANAPC16	3191.63	3542.95	3301.29	3296.99	3315.57	3335.93	2943.66	2588.09	2658.11	3185.61	3242.8	3171.45
ANAPC1P1	0	2.3715	1.12358	0	0	0	0	0	0.954977	1.1703	0.728396	0
ANAPC1P2	315.553	290.255	255.022	312.771	293.343	278.298	266.312	286.861	288.812	335.246	257.374	306.975
ANAPC1P4	55.8694	43.8336	47.398	30.3522	47.2055	55.6553	32.3614	17.2282	47.818	32.8225	56.7071	19.1866
ANAPC1P6	0	0	0	0	0	0	0	0	0	0	0	0
ANAPC2	2339.32	2180.96	1879.65	1672.04	1922.19	1703.97	1758.46	2012.75	2045.45	1806.11	1970.47	1757.02
ANAPC4	1201.83	1300.63	1251.55	1359.32	1178.06	1471.46	928.875	1030.25	918.853	844.572	992.505	803.703
ANAPC5	6497.63	6895.02	6414.09	7109.59	6841.49	6868.34	5620.91	5404.61	5414.53	5420.52	5837.63	5471.37
ANAPC7	4201.17	4272.82	4110.75	4381.51	3978.53	4544.48	2956.81	3044.18	2897.47	2785.73	2849.68	2849.48
ANG	10.5533	26.6621	18.0682	16.1129	13.145	15.9419	13.2187	20.5577	15.121	20.2611	19.6136	19.4284
ANGEL1	2552.12	2624.27	2510.45	2746.11	2666.29	2747.29	2404.23	2325.13	2456.01	2236.26	2272.36	2259.3
ANGEL2	1260.12	1204.87	1144.78	1516.6	1442.34	1523.7	1273.83	1183.77	1291.05	1142.73	1162.46	1226.53
ANGPT1	7.87111	14.5249	22.007	13.9644	12.2797	11.9851	8.78715	15.8188	14.6127	11.1436	11.8801	15.5785
ANGPT2	6.49824	2.33857	9.00381	8.24869	4.70538	15.2251	11.3194	3.39455	12.3273	17.4413	14.323	4.34282
ANGPT4	4.60792	3.15562	1.96425	1.69008	1.44333	4.03029	5.22955	6.87194	12.2896	5.22766	4.65416	10.0667
ANGPTL1	3.88559	0	1.5789	2.30826	1.99898	6.59355	9.48489	9.24231	3.33282	10.4063	4.03697	5.78169
ANGPTL2	0	0	2.62292	7.58034	0.712104	2.09929	3.89161	0.993299	8.8584	2.10163	3.35305	3.92134
ANGPTL3	1.03542	1.1838	3.3982	1.31782	5.62361	0.90953	0.673678	2.58021	0.957528	0	0	0
ANGPTL4	26.4701	24.7781	22.67	144.357	184	120.555	810.926	889.813	926.463	1504.43	1326.33	1236.93
ANGPTL5	0	0	0	0	1.17549	1.90671	0	0.860268	1.00035	0	2.90414	0
ANGPTL6	0	0.977753	1.28971	6.93429	1.03258	1.05099	1.85855	2.13235	2.19221	1.34326	5.1339	9.05287
ANGPTL7	0	0	0.873235	0	0	0	0	0	0	0	2.33037	1.78522
ANGPTL8	0	0	0	0	0	0	0	2.61725	0.946792	1.1589	0	0
ANHX	0	0	0	0	0	0	0.679254	1.16539	0	0	0	0
ANK1	388.684	354.951	331.216	298.939	267.094	296.865	109.869	88.9192	118.361	98.5598	92.4377	95.4064
ANK2	187.569	179.545	230.421	152.985	119.919	164.353	313.858	305.474	325.928	255.185	276.338	293.764
ANK2-AS1	0	0	0	0	0	0	0	0	0	0	1.18889	0
ANK3	582.07	561.077	579.603	358.563	303.04	334.956	260.651	244.398	215.499	198.011	197.184	216.494
ANK3-DT	2.23923	0	0.725974	0	0	0	0	0	0	0	0	0.732216
ANKAR	35.8959	40.7376	35.6446	47.5873	29.1868	39.6523	37.1253	40.8034	51.0456	35.4824	36.2654	34.5305
ANKDD1A	9.32003	3.55092	9.0679	7.90492	3.37458	2.72707	8.08303	6.87866	8.61963	5.87078	4.35383	5.65249
ANKDD1B	6.37111	4.8635	6.94935	5.41758	10.0931	11.7842	22.1421	22.0173	23.5324	39.7029	36.1222	32.5199
ANKEF1	277.658	296.076	260.672	302.769	299.688	281.905	332.267	316.482	309.308	310.203	308.835	313.991
ANKFN1	0	0.638004	3.32297	1.08628	0	0	5.95492	6.8026	15.7532	11.2994	4.26623	6.65176
ANKFY1	4738.9	4620.41	4497.02	4600.78	4192.66	4488.89	4147.75	3991.26	3996.74	3524.24	3724.18	3937.21
ANKH	1343.11	1405.31	1193.49	790.685	773.28	934.097	665.413	610.103	636.806	753.283	690.015	676.021
ANKHD1	4167.47	3932.76	4209.56	4667.95	4186.1	4435.86	4156.26	4248.18	4189.03	3932.95	3613.74	4049.96
ANKHD1-EIF4EBP3	1400.95	1494.1	1518.76	1717.66	1312.08	1713.06	1824.93	1421.66	1307.27	1428.96	1555.66	1500.53
ANKIB1	3564.25	3545.8	3792.92	3907.56	3579.55	3817.72	3722.08	3508.73	3442.49	3309.62	3244.68	3503.82
ANKK1	8.80831	2.81949	5.09208	0	3.18945	1.9869	6.32404	14.6492	4.58122	3.73824	12.8368	16.5746
ANKLE1	4.38774	6.82501	10.2053	12.5721	16.1362	5.46605	12.1471	17.3546	22.6495	26.5906	16.041	18.4638
ANKLE2	4732.26	4693.75	4609.08	5084.45	4779.64	5151.2	4856.33	4763.94	4580.06	4462.65	4470.85	4594.28
ANKMY1	211.871	225.068	213.741	160.14	196.517	173.694	188.545	158.46	188.935	155.48	157.595	144.385
ANKMY2	650.336	646.164	629.916	562.823	533.127	626.809	514.741	492.035	494.893	477.671	443.477	453.671
ANKRA2	193.274	204.826	222.119	191.697	246.699	177.172	308.667	299.249	299.968	307.152	322.409	320.234
ANKRD1	3.10117	1.18569	2.24767	1.32173	5.6153	0.915594	47.2341	36.2422	29.6065	26.9192	26.2197	22.5369
ANKRD10	12473.7	11668.6	12055.1	14658.4	15262.8	16438.3	8947.03	10529.2	10089.2	9138.52	8848.66	9714.71
ANKRD11	4269.14	4082.27	4195.64	4273.26	4212	4105.51	4869.08	5071.67	5289.17	4626.71	4338.43	4790.52
ANKRD12	1605.18	1514.47	1655.26	1827.26	1649.73	1700.54	1955.07	1790.65	1705.24	1791.66	1870.29	1879.01
ANKRD13A	2340.42	2360.11	2356.11	2328.19	2219.93	2429.39	2486.98	2239.5	2204.51	2000.22	2014.69	2010.68
ANKRD13B	353.087	317.006	306.182	407.422	441.099	416.195	414.766	377.204	397.851	367.881	386.909	434.673
ANKRD13C	1968.69	2027.25	2025.46	2068.2	2100.58	2073.81	1681.93	1501.6	1496.31	1570.43	1575.81	1607.22
ANKRD13D	1336.41	1189.37	1072.53	938.599	992.722	965.001	1069.2	1217.04	1257.19	1278.97	1291.46	1225.55
ANKRD16	179.444	147.419	152.786	170.334	160.652	164.661	116.594	118.249	123.325	134.037	112.97	146.451
ANKRD17	5929.15	6190.33	6206.98	7182.68	6085.23	6980.49	6138.91	5659.46	5958.84	5127.81	5407.67	5628
ANKRD18A	353.712	369.243	307.271	362.324	297.789	361.885	303.004	319.383	319.751	221.481	246.536	256.158
ANKRD18B	199.944	182.207	202.161	205.375	204.8	261.365	214.786	182.993	167.712	184.479	162.405	167.439
ANKRD18CP	7.25232	5.91545	13.6329	6.5818	7.87737	9.0729	16.1585	13.7442	12.4599	9.40124	6.52434	13.5776
ANKRD18DP	2.07083	0	1.13273	0	3.37416	2.7286	3.36839	5.16043	3.83011	2.34773	3.62924	2.26043
ANKRD19P	14.4861	10.6612	11.2907	17.1525	24.7289	23.7123	22.2462	22.3921	35.3909	24.6213	34.8894	28.2208
ANKRD2	437.643	454.407	400.28	220.455	201.906	168.502	76.2621	113.651	98.03	47.3294	84.2983	97.2286
ANKRD20A1	4.14414	2.36621	5.68007	2.63277	6.75196	3.62933	2.01983	1.71807	7.66747	0	1.44989	2.26289
ANKRD20A11P	2.06101	1.18923	3.32224	0	0	0	0	0	0	0	1.46601	0
ANKRD20A12P	0	0	1.1232	2.64402	1.12294	2.7481	0	0.863115	1.90974	2.34031	0.728502	1.1266
ANKRD20A19P	4.14583	7.09575	3.41485	6.57702	10.1317	10.8699	2.019	11.1582	4.79528	4.70401	11.5892	0
ANKRD20A21P	10.3551	2.36738	3.39972	7.90557	4.49926	6.36433	4.71531	1.71982	2.873	2.34812	5.07995	0
ANKRD20A2P	3.0994	5.89839	10.6552	9.18764	2.2227	1.80913	11.4125	5.99552	13.3809	9.37512	7.95085	9.02662
ANKRD20A3P	5.19601	2.37215	4.56282	3.95816	1.12874	4.5442	13.94	16.0873	3.84608	5.89494	5.81234	3.4055
ANKRD20A4-ANKRD20A20P	1.03624	0	0	3.94775	2.25105	0	3.36572	6.01086	5.75239	1.17555	5.07252	7.92297
ANKRD20A5P	9.32347	8.28246	3.40656	3.94981	6.75141	6.35363	16.1601	19.7614	12.4579	8.22458	8.70096	12.4439
ANKRD20A8P	3.10776	1.18323	1.13542	1.31665	2.25043	0	0.67335	0	0	1.1749	0	0
ANKRD20A9P	1.03571	1.18347	0	0	2.25002	2.72542	2.02046	1.71915	1.91592	1.17447	0.725413	0
ANKRD22	219.635	195.215	190.835	258.02	234.064	211.423	383.774	329.022	367.07	445.361	394.383	386.943
ANKRD23	78.666	74.6032	63.3328	51.4253	67.4634	51.9121	47.1728	52.499	79.4337	51.6195	35.5908	60.9951
ANKRD24	2.71723	10.3489	7.94716	9.90272	12.5386	5.66038	25.1252	25.7077	20.9483	24.8269	24.1473	21.1139
ANKRD26	587.469	623.671	714.583	784.952	777.402	786.447	688.064	652.313	693.597	655.136	637.409	721.75
ANKRD26P1	5.18343	3.5471	3.41853	1.31487	1.12597	5.43006	6.05566	8.57938	5.75636	10.5883	10.1358	3.39826
ANKRD26P3	1.03595	0	1.13557	2.63316	1.12525	0	0.673331	0	0	2.34992	0.725065	0
ANKRD27	3288.31	3309.76	3333.36	3630.63	3224.51	3618.56	3231.27	3061.94	3127.3	3104.52	3143.86	3231.71
ANKRD28	3418.5	3521.34	3550.28	4097.96	3467.42	3819.22	3370.86	3083.51	2977.07	3009.16	2955.41	3137.61
ANKRD29	34.4035	15.6963	32.4048	32.4182	24.262	32.2672	41.9707	31.4668	31.8377	44.6186	42.6712	38.4872
ANKRD30A	0	0	2.12166	0	0	0	0	1.65053	0.879674	0	0.672717	0
ANKRD30B	2.37123	0	3.3362	1.28991	2.2045	2.70528	16.3999	21.5957	14.8481	13.0034	20.04	12.538
ANKRD30BL	0	0	0	0	0	1.14015	1.21499	0	0	0	0	0
ANKRD30BP2	6.21474	0	3.40413	3.95086	0	2.72461	5.38749	4.29723	10.5388	4.69851	2.90121	6.78575
ANKRD30BP3	0	0	0	0	0	0	0	0	0	1.16701	0.73076	0
ANKRD31	5.23933	12.6159	12.7814	11.6516	22.1976	10.371	28.5038	21.3595	19.8329	24.1052	11.6051	22.7475
ANKRD33	0	0	0	0	0	0	0	0.899354	0	0	0	0
ANKRD33B	788.069	753.528	785.314	555.846	573.725	615.538	715.511	683.668	648.836	661.113	542.585	601.084
ANKRD34A	8.2871	5.91635	7.94664	11.8505	9.00147	9.07853	18.8544	30.9341	19.1644	27.0211	23.9302	20.3608
ANKRD34B	10.2945	11.7577	6.75362	15.8581	13.5527	6.37742	18.2127	25.0089	13.4655	16.5099	7.92566	13.6252
ANKRD34C	0	0	0	0	0	0	0.672935	0	0.959204	0	0	0
ANKRD34C-AS1	0	0	0	0	0	0	0	0	0	0	0	0
ANKRD35	0	0	1.14214	1.32762	5.66744	1.83207	2.03629	1.7329	6.75553	3.54945	2.92489	4.55663
ANKRD36	226.138	212.74	208.571	177.838	207.954	199.572	222.21	237.118	201.79	170.214	137.513	157.018
ANKRD36B	273.486	183.019	165.591	227.201	239.58	232.482	211.677	202.252	207.049	176.12	220.025	182.809
ANKRD36BP1	0	0	0	0	0	0	0	0	0	0	0	0
ANKRD36BP2	0	0	0	1.32195	0	0.915944	0	0	0	0	0.728466	1.12665
ANKRD36C	9.33265	5.91027	9.12794	21.0278	7.88364	18.0807	30.9429	29.1542	32.6331	36.4882	27.4962	19.2662
ANKRD37	13.3444	8.35479	14.1397	10.706	13.3914	12.2447	11.5482	10.4993	19.8368	6.93518	11.8212	22.254
ANKRD39	137.793	122.736	119.517	88.0516	103.949	73.8827	73.2448	93.2968	82.4073	64.9308	101.596	90.4137
ANKRD40	4897.82	5123.26	5099.64	5586.66	5075.51	5483.17	5339.37	4882.55	5255.43	5373.31	5344.15	5464.28
ANKRD40CL	0	0	0.708544	1.55574	0	0	0	0	0	1.34623	0.862253	0.715245
ANKRD42	300.413	237.471	305.453	304.402	335.594	290.457	425.981	402.74	419.811	363.095	405.076	426.952
ANKRD44	109.195	129.474	92.2516	82.8694	77.3768	94.8168	74.7583	71.4281	57.5902	59.3546	47.9392	55.9713
ANKRD44-AS1	0	0	0	0	0	0	0	0	0	0	0	1.08421
ANKRD44-IT1	0	0	0	0	0	0.92801	0	0	0	0	0	0
ANKRD45	2.80336	4.55312	3.81009	0	1.50645	2.61631	7.24486	6.93011	4.95431	0.826437	2.93334	6.13524
ANKRD46	349.609	357.902	376.907	407.723	444.296	455.06	447.37	444.546	471.979	442.05	489.512	502.422
ANKRD49	387.175	398.758	455.884	452.343	404.787	452.488	361.149	359.532	347.243	382.192	377.425	352.792
ANKRD50	1305.24	1328.32	1365.85	1493.44	1311.46	1451.38	1694.23	1602.96	1586.93	1577.82	1394.41	1470.29
ANKRD52	6155.1	6037.64	6229.82	6549.71	6036.25	6290.04	4218.46	4445.92	4518.57	3788.93	3809.45	4198.66
ANKRD53	2.37817	1.75787	4.07334	8.29708	4.04569	4.091	9.151	10.1387	7.74925	4.81222	14.6386	5.71929
ANKRD54	1767.9	1760.27	1663.21	1645.98	1677.81	1481.45	1408.57	1356.82	1428.26	1455.45	1434.53	1342.42
ANKRD55	0	0	0	0	0	0	0	0	0	1.26107	0	0
ANKRD6	129.924	189.205	151.886	130.697	129.863	138.756	159.621	152.762	163.657	133.748	154.124	119.335
ANKRD60	2.07155	5.91699	4.5385	2.63398	0	6.35782	4.04068	0.859473	3.8322	4.69838	2.9013	1.13093
ANKRD61	14.4549	11.8706	15.6445	15.8948	10.0966	17.4806	12.8357	27.6791	12.3923	8.17526	13.1422	10.1196
ANKRD62	7.24474	2.36228	8.02248	7.88315	12.3654	7.29451	8.06589	9.43063	11.4914	4.69687	3.61745	5.65287
ANKRD62P1-PARP4P3	1.03295	0	0	0	0	0	0	0	0	0	0.729446	0
ANKRD63	8.28941	5.91471	10.231	1.31606	6.7528	9.06822	6.05865	5.15277	7.66915	5.87712	2.89894	2.26347
ANKRD65	224.466	262.263	233.077	172.45	179.376	145.101	272.205	272.183	244.426	248.638	245.651	311.975
ANKRD66	0	0	0	0	0	0	0	0	0	0	0	0
ANKRD7	0	0	0	0	0	1.8439	0	0	0	1.16682	0	0
ANKRD9	789.309	769.073	774.434	625.128	665.028	579.287	475.793	450.414	489.466	535.659	565.52	603.842
ANKS1A	1896.4	2089.93	1896.52	1925.85	1723.04	1821.5	1882.92	1893.97	1914.26	1900.01	1959.02	1990.55
ANKS1B	10.7984	23.8935	16.2676	16.4482	13.6502	11.1584	10.3909	20.8364	18.8963	11.4487	13.4872	21.4784
ANKS3	404.137	400.081	369.172	276.96	303.122	299.009	271.821	348.752	363.89	286.667	307.245	291.091
ANKS4B	3.10864	3.5487	4.5479	2.63194	3.37651	0.906692	5.38528	5.1524	4.79349	9.404	7.24681	1.13181
ANKS6	1166.12	1239.74	1116.2	1289.63	1049.01	1196.13	1217.14	1248.49	1220.05	1154.79	1347.75	1292.88
ANKUB1	4.97403	4.87604	2.20435	0	2.35741	0	4.14901	1.89994	0.707822	2.44033	0.755596	2.5059
ANKZF1	1029.49	1074.23	950.994	1030.15	1064.94	1015.71	1020.58	1137.63	1172.6	1068.86	1123.65	1048.98
ANLN	13577.9	13970.3	14307.2	16721.7	15073.5	16659.5	10808	9730.67	9498.12	8878.8	8624.98	8574.89
ANO1	2328.56	2302.76	2282.98	2519.92	2876.23	2761.21	1055	993.089	1005.41	1047.19	1003.81	986.971
ANO10	639.753	735.656	673.346	761.555	654.531	741.836	602.021	539.3	526.879	644.127	665.124	658.024
ANO2	2.77233	4.60711	12.4816	6.47489	4.13909	4.47772	5.76285	1.05656	3.54157	7.58417	6.72432	5.32229
ANO3	1.83073	0	0	3.47961	0.994165	1.3353	0.5937	1.26554	2.54187	0	2.55433	1.00048
ANO3-AS1	0	0	0	0	0	0	0	0	0	0	0	1.11487
ANO4	3.85268	9.23411	4.22541	2.93618	4.1847	2.52982	6.01381	5.77634	4.27171	3.56883	5.28896	5.43443
ANO5	2.16853	1.23673	0	0	1.02885	1.89349	0.703791	0	3.01021	1.23043	0	0
ANO6	3088.71	3203.74	3329.14	3696.66	3285.55	3777.24	3478.94	3187.85	3018.46	3224.93	3168.24	3383.18
ANO7	2.96496	2.25609	9.21512	1.25486	5.36737	3.45772	9.4741	4.91305	9.1443	20.7502	9.34322	7.29052
ANO7L1	30.4827	24.1749	32.9991	9.93784	14.4821	12.8419	24.9269	19.0366	29.7038	23.3334	26.0042	30.3392
ANO8	121.506	110.819	89.7316	69.6255	84.4052	79.5963	122.101	119.867	124.511	123.678	115.662	143.204
ANO9	710.859	640.479	563.484	454.652	629.161	533.669	720.893	861.313	870.419	788.5	805.854	861.212
ANOS1	11.8442	6.03849	18.1459	28.9149	23.4926	9.44667	32.1303	29.6852	16.3431	48.2178	59.0277	45.058
ANP32A	9944.4	10432	10646	9790.94	9209.61	9694.13	6294.58	5946.45	5892.79	6229.99	5997.33	5940.69
ANP32A-IT1	19.6781	26.0369	19.281	17.1234	30.3747	22.7141	20.2051	14.6135	20.1164	10.5698	4.3527	6.78454
ANP32AP1	0	0	1.08287	0	0	0.94561	0	0	0	0	0	0
ANP32B	13239.7	13695.5	13256.1	12286.6	11715.8	12503.8	8389.16	7995.39	7933.14	7974.35	7879.92	7641.44
ANP32C	0	0	0	0	0	0	0	0	0.94198	0	1.48299	0
ANP32D	0	0	0	0	0	0	0.676984	0	0	0	0	0
ANP32E	6706.73	6798.33	6963.35	5954.82	5944.61	6062.89	4354.12	4039.95	3907.18	3763.63	3598.51	3599.43
ANPEP	11.5679	7.20912	5.75982	9.89116	15.992	11.0662	28.7176	33.156	32.0994	31.0067	25.0388	33.2986
ANTKMT	121.596	98.8518	113.2	46.2316	70.5933	31.0285	57.49	59.9651	67.1945	62.9619	53.6529	70.4877
ANTXR1	1618.39	1624.77	1559.44	2041.59	1848.99	1974.34	1920.79	1705.11	1632.95	1993.88	1857.96	2112.09
ANTXR2	29.3356	33.5266	40.2056	179.039	169.354	158.447	606.664	630.574	637.564	901.744	766.918	732.529
ANTXRL	0	1.62072	1.47981	0	0	0	1.84472	1.18101	0	0	0.966026	1.55717
ANTXRLP1	0	0	0	0	0	0	0	0	0	1.28568	0	0
ANXA1	14735.4	16256.9	15605.5	13622.8	13994.5	13894.9	15589.8	14289.9	14021.7	18323.2	19130.6	17748.7
ANXA10	17.5551	35.6121	30.1848	115.231	104.347	101.181	33.7783	33.7316	44.8118	78.2658	86.7938	87.7226
ANXA11	5988.86	6218.84	5632.83	4930.59	5140.97	4931.52	4801.58	4434.88	4373.79	5138.94	5317.18	5281.52
ANXA13	0	0	0	0	0	0	0	0	0	0	0	0
ANXA2	36274.5	39780.6	38485	45296.7	42620.6	44531.9	50701.8	46539.5	46632	55061.4	55437	49534.3
ANXA2P1	0	2.37495	0	0	0	0	0.675801	0	1.90541	2.33426	0	0
ANXA2P2	0	1.18766	1.11467	0	1.12131	0	1.35182	0	0	0	0	0
ANXA2P3	1.03215	1.18743	0	0	1.12151	0	1.35156	0	0.952757	2.3344	2.92248	0
ANXA2R	15.2743	22.6609	16.2748	10.8669	12.1448	6.51736	19.185	30.7433	32.9027	20.5518	17.973	15.2011
ANXA3	3796.82	4233.55	4104.86	4087.19	3533.87	4030.98	5181.04	4830.23	4720.69	5190.14	4988.07	4608.89
ANXA4	982.551	1190.09	1111.95	930.202	957.01	875.019	1050.55	960.873	975.434	1140.49	1093.53	1143.26
ANXA5	5427.58	6011.62	5756.41	6664.58	6236.2	6764.04	6991.52	6451.85	6352.63	7499.77	7400.54	6492.31
ANXA6	370.649	346.728	380.436	470.04	407.244	474.467	489.924	472.357	478.007	589.524	575.21	545.922
ANXA7	5607.67	6077.01	5910.25	6100.09	5871.42	6120.36	5586.61	5380.09	5351.26	5947.14	5983.72	5730.48
ANXA8	11732.6	12349.4	11822.3	11349.5	11634.6	11979.7	5750.87	5658.94	5648.95	6936.33	7562.84	7522.82
ANXA8L1	5409.69	5782.8	5736.46	5448.99	5638.88	5741.72	2568.8	2450.22	2424.93	3509.44	3801.89	3725.48
ANXA9	123.658	102.268	120.4	88.0136	97.8238	94.1111	69.586	70.8836	84.6418	126.92	86.3686	110.584
AOAH	1.59792	1.57966	3.47841	1.77847	6.32107	5.18987	20.9064	11.3315	8.48156	9.43957	9.59199	5.74933
AOAH-IT1	0	0	0	0	0	0	0	0	0	0	0	0
AOC1	4.19972	0	0	4.01485	1.14055	0.924756	2.73537	3.49409	3.88259	9.51847	10.9229	6.87332
AOC2	218.736	176.686	206.9	268.405	293.625	323.481	376.032	420.702	431.561	410.586	408.912	447.29
AOC3	201.14	172.774	173.749	194.428	236.07	218.309	289.613	357.883	326.149	334.647	338.295	371.592
AOC4P	3.10302	0	1.12706	0	3.371	0.913382	3.37188	3.44751	1.9119	2.34332	2.18227	1.12807
AOPEP	812.616	857.419	909.957	895.995	1134.32	961.208	516.243	535.923	563.94	711.676	671.05	644.284
AOX1	12.111	7.95417	3.96776	12.8104	21.9423	17.6449	43.9113	35.108	32.685	51.5438	44.4406	36.3835
AOX3P-AOX2P	0	0	0	2.68177	0	2.77108	4.11568	3.4999	2.93132	9.58476	3.69192	3.46069
AP1AR	892.629	947.84	989.958	972.888	981.824	1002.12	927.19	951.533	906.014	920.694	871.269	910.435
AP1B1	6431.97	6303.94	5730.9	5794.74	5865.26	5664.87	6324.64	5994.29	6107.52	5998.98	6335.44	6059.26
AP1B1P1	3.08188	0	0	1.33643	1.11674	0	0	0	0	2.31491	0	0
AP1G1	9612.15	9495.87	9370.95	10645.8	9583.55	10419.5	8837.5	8377.02	8369.81	8433.86	8613.82	8586.67
AP1G2	4297.61	4255.17	3846.39	3906.89	4051.18	3946.79	3758.12	3883.94	3823.14	3649.79	4047.9	3820.9
AP1M1	1552.8	1597.65	1493.43	1272.85	1383.45	1300.36	1371.25	1446.48	1348.11	1395.46	1510.55	1401.52
AP1M2	2754.61	3113.65	2838.51	2653.65	2512.72	2678.5	2523.06	2519.8	2314.22	2556.07	2796.33	2552.32
AP1S1	1224.34	1309.39	1264.56	1101.36	1139.88	1149.17	1127.93	1136.24	1114.5	1298.7	1275.23	1223.38
AP1S2	402.767	386.431	408.23	524.667	503.172	520.558	616.686	570.201	559.644	643.005	599.072	585.318
AP1S3	1129.22	1025.72	1181.28	809.609	802.739	793.169	647.23	559.248	612.489	521.47	540.145	639.664
AP2A1	3189.77	2724.79	2636.2	2445.15	2781.35	2381.35	2878.13	3157.63	3159.32	3616.73	3587.87	3329.23
AP2A2	2258.13	2099.28	2052.75	2034.04	2211.87	1943.88	2281.51	2308.61	2365.27	2282.24	2232.44	2259.96
AP2B1	16814.6	17691.3	17160	21256.8	18584.7	20698.1	20325.6	19218.5	18453.9	18488.6	18416.6	18388.2
AP2M1	12528.1	13530.2	12177.2	11842.5	11488	11329.3	8760.25	8330.41	8200.49	8798.01	9528.04	8719.75
AP2S1	1498.82	1488.96	1362.34	1249.91	1337.11	1208.08	1152.56	1150.72	1120.74	1235.51	1276.49	1139.82
AP3B1	4050.4	4207.56	4229.92	4160.01	3896.91	4271.89	3593.69	3205.75	3192.97	3386.17	3359.85	3279.75
AP3B2	215.957	175.563	187.48	412.201	303.919	424.042	433.552	521.682	533.947	466.947	580.103	477.874
AP3D1	5363.31	5041.52	4886.51	4194.89	4434.52	4002.57	4739.63	4899.5	5016.43	4681.74	4813.51	4853.23
AP3M1	3017.48	3227.92	3133.85	3427.77	3213.28	3593.18	3151.1	3023.28	2999.89	3180.34	3167.75	2985.3
AP3M2	2930.67	2910.27	3095.22	3628.3	3157.69	3823.24	2975.55	2855.08	2682.83	2797.41	2714.42	2769.97
AP3S1	2477.54	2754.87	2589.9	2576.37	2825.26	2801.25	2226.65	2089.9	2103.41	2439.52	2380.12	2366.05
AP3S2	3467.98	3575.14	3467.7	4434.48	4323.63	4592.23	3709.49	3541.43	3465.45	3875.63	3983.05	3698.32
AP4B1	948.139	867.238	922.887	1040.84	1004.77	1090.02	904.706	1000	913.016	1056.89	988.952	879.814
AP4B1-AS1	72.7649	50.1099	72.3143	56.1249	97.1596	67.2855	54.9978	60.8099	65.3246	61.2162	61.58	51.0039
AP4E1	1419.45	1407.15	1555.14	1408.1	1370.23	1382.88	1276.77	1201.26	1163.81	1171.37	1068.29	1228.21
AP4M1	283.162	306.27	282.133	256.1	261.718	242.209	272.538	269.891	292.894	259.195	233.292	258.569
AP4S1	866.462	910.121	915.878	945.029	904.098	1035.57	786.4	675.879	646.782	825.696	820.06	762.37
AP5B1	2069.49	1851.35	1828.92	1873.25	1837.79	1808.17	2364.77	2523.4	2481.49	2835.96	2940.05	2979.84
AP5M1	2091.31	2142.87	2174.74	2285.04	2153.46	2186.64	1881.94	1733.18	1723.74	1847.13	1809.5	1837.07
AP5S1	354.39	369.447	375.713	359.498	384.137	329.122	338.625	292.863	329.838	336.326	372.964	375.612
AP5Z1	682.725	577.623	546.226	423.026	491.348	383.829	667.581	886.31	849.77	904.918	815.983	803.174
APAF1	1143.48	1197.73	1192.9	1104.73	1102.85	1054.12	1009.97	1010.02	954.153	874.697	799.662	826.411
APBA1	79	37.9325	60.4761	40.7549	72.1421	66.2215	100.511	88.5877	72.6198	52.9204	79.2965	100.19
APBA2	615.573	567.983	598.997	458.936	541.566	531.175	574.421	622.835	676.876	633.743	557.518	566.377
APBA3	288.686	233.921	201.335	181.625	216.9	172.518	210.382	305.635	266.21	299.112	266.467	235.976
APBB1	57.5918	47.0848	51.3186	76.5792	55.537	60.9805	88.7119	77.5555	95.9046	99.8358	82.0801	76.7064
APBB1IP	0	1.21344	1.15751	0	1.15173	0.933829	0	0	0.980165	4.80589	0	1.15679
APBB2	525.226	546.323	536.133	653.503	572.843	637.064	930.442	896.749	879.707	933.117	899.545	918.138
APBB3	291.421	281.34	312.403	265.276	238.566	241.809	290.626	277.498	300.752	271.18	285.439	249.159
APC	2868.2	2667.11	2849.52	3404.98	2886.69	3368.27	2799.2	2469.33	2461.11	2440.92	2292.01	2379.31
APC2	6.22461	1.18227	3.42639	5.25727	5.63367	7.23049	10.0919	18.0076	15.3065	15.3102	5.78882	15.8754
APCDD1	332.227	325.464	323.745	102.326	158.928	110.576	25.0366	26.7898	32.2603	22.1024	37.5282	34.2975
APCDD1L	15.4506	25.8779	15.812	30.102	17.9011	24.3567	23.4285	29.8926	33.351	51.3533	33.1549	50.6204
APCDD1L-DT	1.03439	2.36991	3.38191	2.64039	2.24742	0	3.37172	4.30899	5.73612	12.8893	8.72824	4.51265
APCS	0	0	0	0	0	0	0	0	0	0	0	0
APEH	4955.39	5492.83	4621.25	4803.65	4516.45	4629.23	3421.23	3284.98	3293.5	3301.76	3613.04	3322.71
APELA	0	0	0	0	0	0	0	0	0	0	0	0
APEX1	7515.98	8414.17	8137.56	8035.92	7476.74	7739.13	5738.55	5422.5	5243.64	5534.09	6154.65	5424.88
APEX2	1296.82	1453.5	1340.5	1489.76	1410.76	1421.25	1581.33	1469.19	1518.03	1521.27	1638.23	1461.61
APH1A	6088.51	6396.66	5751.33	5059	5307.09	5093.71	5274.79	5119.71	5260.5	5226.49	5817.77	5187.3
APH1B	86.7836	61.7277	63.1132	67.7506	74.8046	84.6889	153.328	117.125	157.299	141.762	171.2	141.739
API5	8928.29	9174.77	9277.83	9578.54	8668.61	9349.83	7790.6	7190.29	7162.27	7098.78	7235.83	7162.44
APIP	947.985	1008.22	1112	1068.19	1070.61	1141.3	951.37	846.995	925.967	960.355	937.848	916.46
APLF	82.8799	78.0874	90.8665	73.7221	87.7729	92.5603	107.728	114.259	108.297	131.607	129.774	119.926
APLN	20.713	35.5061	27.2152	25.0283	21.374	17.2653	137.4	129.812	168.585	103.342	95.0414	59.9259
APLNR	0	0	0	0.915052	1.92386	0	0.936003	1.43784	0	0	0	1.87645
APLP1	48.5647	37.8458	49.6462	80.3691	78.5355	63.7168	97.6279	102.362	118.003	124.074	122.505	96.9482
APLP2	26247.7	27418.2	26986.2	29589.8	27682	29392.1	30109.8	27501.8	27753.7	31637	31063.4	30288
APMAP	4673.28	4816.21	4466.35	5421.63	5070.99	5431.8	5007.5	4755.54	4605.5	5292.02	5195.69	5011.77
APOA1	0	0	0	1.47436	0	2.06663	0.749543	0.963573	1.04711	0.899458	0	0
APOA1-AS	0	0	0	0	1.10884	0.969029	0.683761	0	0	2.28331	0	0
APOA2	0	0	0	0	0	0	0	0	0	0	0	0
APOA4	0	0	0	0	0	0	0	0	0	0	0	0
APOA5	0	0	0	0	0	0	0	0	0	0	0	0
APOB	0	0	0	0	0	0	0	0	0	0	0	0
APOBEC1	0	0	0	0	0	0	0	0	0	0	0	0
APOBEC2	2.06655	2.37238	4.48603	3.96829	3.36786	1.83441	4.72542	3.45465	2.86318	1.16949	0.728979	0
APOBEC3A	23.8381	11.0424	16.4756	10.4354	21.5795	10.3548	30.1613	22.1486	24.5968	52.8507	39.5492	73.0052
APOBEC3A_B	0	0	0	0	0	0	0	2.6045	0	5.82011	1.46582	0
APOBEC3B	2380.09	2472.09	2540.54	3331.19	3328.04	3220.45	3920.54	3584.39	3477.23	3492.55	3850.43	3669.91
APOBEC3B-AS1	4.09829	0	1.07849	2.6852	2.2281	1.89804	2.04147	0.878111	5.65119	3.45617	1.48323	3.327
APOBEC3C	3310.03	3459.42	3285.27	3200.81	3079.38	3183.41	3248.43	2932.79	3015.21	3181.75	3258.23	3228.62
APOBEC3D	56.5889	47.1987	81.4302	12.8535	40.1308	36.9127	34.4858	30.8488	39.4228	48.2267	27.084	23.0827
APOBEC3F	202.518	252.286	218.055	205.41	194.977	188.929	298.184	327.413	279.274	370.306	291.16	264.397
APOBEC3G	10.3515	11.5935	7.42776	8.26193	12.7884	13.08	48.4669	43.8917	49.9913	39.526	33.5009	39.8838
APOBEC3H	10.7016	6.75648	22.6973	15.2518	12.7229	23.9989	51.0348	46.1155	47.342	36.335	44.2718	34.4571
APOBEC4	0	0	0	0	0	0	0.673764	0	0	0	0.726039	0
APOBR	2.07197	4.73264	7.95025	5.26601	0	0.907508	6.05978	7.73207	6.70852	8.2252	10.1502	7.91943
APOC1	10.201	21.7555	22.9817	9.56351	23.6648	17.7177	19.9602	17.0002	13.0742	21.6656	26.099	26.3421
APOC1P1	0	0	0	0	0	0	0.681711	0	1.89299	0	0.967479	1.11477
APOC2	0	0	0	0	0	0	0	0	0	0	0	0
APOC3	0	0	0	0	0	0	0	0	0	0	0	0
APOC4	0	0	0	0	0	0	0	0	0	0	0	0
APOC4-APOC2	0	0	0	0	0	0	0.674709	0	0	0	0	0
APOD	2.05573	4.76835	6.56592	5.3405	17.8767	6.55795	21.0325	20.9441	17.0383	22.0133	14	12.2689
APOE	13.4471	5.97755	12.2824	4.00663	8.98092	7.17781	45.9235	58.8376	51.6602	50.3843	61.0686	50.2679
APOF	0	0	0	1.32197	1.12296	0.915973	2.02452	0	0	2.34037	0	0
APOH	0	0	0	0	0	0	0	0	0	0	0	0
APOL1	1043	995.276	946.855	1341.96	1311.92	1208.1	2352.81	2137	2141.62	2042.73	2079.42	2309.95
APOL2	769.121	756.295	730.29	1004.53	1007.36	955.302	1734.38	1795.62	1616.34	1726.25	1620.98	1786.35
APOL3	379.233	413.315	365.355	505.79	535.051	493.643	807.344	723.635	731.424	758.226	701.561	743.739
APOL4	41.3721	16.2304	46.6539	22.7949	38.8935	38.4703	48.7939	47.5347	36.651	37.5469	30.4872	31.0115
APOL5	0	0	0	2.23089	0	0	2.28051	0	3.31187	1.9857	1.84325	1.93084
APOL6	3033.47	2958.05	2903.99	2732.61	2899.45	2795.37	4046.23	3783.21	3736.42	3393.33	3465.33	3914.79
APOLD1	125.579	151.685	107.893	154.121	161.402	173.896	167.882	160.391	135.551	163.846	136.815	174.89
APOM	57.4025	65.9233	60.3849	53.6535	60.3752	61.6673	44.353	37.6148	34.7615	42.6066	55.6902	44.2554
APOO	603.625	656.831	701.489	602.519	641.387	622.137	440.127	455.379	415.736	487.801	449.47	420.881
APOOL	972.335	1018.13	1064.11	841.202	885.881	1051.62	950.447	809.787	822.682	755.873	724.675	862.869
APOOP5	0	0	0	0	0	0	0	0	0	0	0	0
APP	11011	11461.3	11582.6	11214.4	10290.4	10642.4	12415.3	11133.9	11420.2	12253.8	12484.9	12237.8
APPBP2	1328.88	1397.7	1445.84	1518.32	1566.3	1602.81	1626.31	1456.09	1465.35	1638.43	1616.14	1623.8
APPL1	1895.85	1914.8	2002.79	1738.8	1646.95	1857.77	1518.21	1392.4	1471.43	1310.86	1259.44	1309.13
APPL2	1131.81	1155.21	1094.54	1277.5	1119.3	1215.96	969.677	911.311	882.162	999.492	1010.44	924.65
APRT	1695.16	1796.65	1604.07	1170.69	1585.68	1260.4	1170.4	1430.15	1148.67	1275.83	1275.89	1108.31
APTR	279.012	301.285	274.539	239.22	269.721	259.641	269.96	271.368	271.879	255.352	258.901	220.863
APTX	970.088	956.516	1040.19	1153.26	1048.61	1014.58	1048.24	919.362	1040.21	937.873	1028.01	936.684
AQP1	6.54372	7.48711	2.38277	8.33738	8.66622	6.71908	10.3847	15.7462	17.5208	15.8263	13.289	9.79572
AQP10	0	0	0	2.66095	2.26134	0.921529	0	0	1.92312	0	0	1.13454
AQP11	23.6386	28.8477	14.5316	24.9605	20.0983	27.2944	21.8354	23.1567	19.4458	28.2181	17.3732	17.9272
AQP12A	0	0	0	0	0	0	0	0	0	0	0	0
AQP12B	0	0.549879	2.15709	0	0	0	0	0	0	0	0.673444	0.526727
AQP2	0	0	0	0	0	0	0	0	0	0	0	0
AQP3	5412.91	5215.62	5139.61	6801.7	8117.27	6987.73	3528.67	3475.84	3802.95	5228.87	5326.72	5574.54
AQP4	0	0	2.27431	1.3359	0	0	1.34454	0.871696	0.973982	1.1943	0.735609	1.14992
AQP4-AS1	0	0	1.12969	0	0	0.911585	1.3481	1.72207	2.87006	0	0	4.51627
AQP5	1.37309	0	0	0	0	0	0	0	0	0	1.15781	0
AQP6	6.2102	8.28961	5.6535	3.95612	12.3678	2.73271	6.73928	10.3286	17.2254	4.69231	5.81128	7.90613
AQP7	2.0301	0	0	2.94419	2.16138	2.16074	7.82764	3.52105	1.55942	9.25613	4.78059	2.00941
AQP7P1	0	3.55072	0	0	0	0	4.04129	2.5792	5.74694	4.69711	1.45111	0
AQP7P3	0	0	0	0	0	0	2.05117	0	0.934482	2.28351	0.749272	1.09904
AQP8	0	1.07609	0	0	0	0	1.70024	3.9224	5.17889	3.17219	0	1.40471
AQP9	0	0	1.15744	0	0	0	0.689483	0	0.979293	0	0	1.15583
AQR	3962.68	4082.35	4147.55	4309.78	3960.25	4436.74	3737.6	3531.98	3327.26	3394.11	3315.39	3347.35
AR	18.3286	17.5887	21.7633	37.8862	34.9798	22.689	27.8915	22.2279	24.0232	18.617	25.1692	27.4151
ARAF	1470.91	1459.79	1380.4	1376.28	1381.47	1413.94	1454.22	1500.36	1437.71	1519.25	1640.88	1467.01
ARAP1	2943.52	3049.11	2786.49	2036.92	2261.88	2065.7	2460.74	2497.46	2588.74	2355.24	2484.2	2441.12
ARAP1-AS2	6.20285	7.11358	12.3671	14.5369	10.1083	15.5599	8.77132	6.90214	5.73105	5.85288	5.82559	6.76209
ARAP2	1042.74	965.787	1071.73	1228.21	975.736	1000.23	932.746	903.336	822.096	868.968	852.412	984.834
ARAP3	1319.33	1171.59	1216.1	1384.76	1247.61	1334.87	1108	1206.49	1206.26	1287.07	1294.98	1269.88
ARC	7.24806	3.55133	5.66421	5.27107	19.1206	6.36619	24.2519	27.5212	29.6843	22.3042	35.565	27.1261
ARCN1	7047.37	7347.55	7150.97	7780.1	6828.04	7678.85	7673.35	6953.58	7301.9	7389.57	7221.25	7250.08
AREG	1322.39	1410.32	1350.51	3372.8	3183.3	3269.5	4332.33	4229.08	4107.12	4228.72	4322.77	3947.71
AREL1	5176.17	5372.32	5141.4	5794.65	5207.2	5787.19	5223.74	5025.32	4747.39	5189.2	5130.39	5341.07
ARF1	12096.6	12839.8	11944.5	10801.1	11379.8	10849.5	11321.4	11166.1	11183	11840.1	12479.1	11694.7
ARF3	11118.6	11829.4	11482.4	11318.8	10937.7	10911.4	11194.3	10487.7	10923.6	11025.6	11403.4	10948.3
ARF4	4132.61	4542.44	4541.82	4710.03	4632.56	4695.57	6345.62	5895.87	6028.75	6241.41	6360.42	5800.81
ARF4-AS1	3.3264	1.87521	4.59642	2.11611	8.73316	6.84216	6.61264	7.15006	3.13661	6.37399	7.7924	4.28052
ARF5	3673.8	4079.97	3652.88	2714.02	3236.02	2887.19	2420.88	2486.82	2414.74	2446.43	2670.39	2342.91
ARF6	6054.53	6003.12	5734.35	5440.72	5365.51	5086.69	4665.18	4446.45	4452.82	5007.15	4900.71	4644.51
ARFGAP1	3401.65	3044.25	2860.34	2562.94	2927.97	2602.68	3313.96	3669.94	3732.69	3257.74	3370.71	3426.9
ARFGAP2	4185	4416.46	4012.84	3702.25	3547.5	3659.48	3262.65	3294.95	3050.4	3247.62	3346.94	3361.1
ARFGAP3	1806.54	1757.93	1739.91	2126.08	1925.5	2049.11	2291.06	2200.06	2251.57	2406.24	2436.16	2515.83
ARFGEF1	5887.55	6118.71	6198.76	6001.19	5340.24	5808.74	5987.72	5623.84	5492.65	5382.79	5330.1	5446.93
ARFGEF2	4771.27	4770.17	4956.67	5878.67	5004.13	5613.81	6044.7	5477.06	5259.12	5163.59	5178.79	5504.25
ARFGEF3	1144.47	978.957	1041.7	656.278	643.997	664.003	748.613	688.604	691.955	537.904	488.472	583.652
ARFIP1	1326.31	1435.5	1353.05	1377.45	1371.12	1363.61	1357.05	1229.91	1197.35	1279.37	1285.71	1235.85
ARFIP2	2136.88	2352.87	2230.11	2682.27	2539.42	2416.41	2829.56	2709.18	2649.4	2665.94	2943.36	2770.45
ARFRP1	1209.39	1199.86	1087.62	830.917	981.855	872.772	790.573	927.499	940.793	791.22	861.889	809.234
ARG1	0	2.62081	0	1.46369	0	0	0.745773	1.91211	1.04908	0	0	0
ARG2	157.17	161.21	181.18	215.333	219.052	205.775	685.38	651.995	634.433	867.704	801.42	848.946
ARGFX	0	1.18264	2.27643	2.63087	2.25146	0.90587	1.34602	1.71669	1.91807	2.35195	2.89737	2.26454
ARGFXP2	4.12554	2.37654	5.55918	5.30841	1.12076	0.924021	0.676263	0.866815	2.85495	1.16566	0	1.12223
ARGLU1	4988.76	4878.94	5310.59	4619.13	4932.64	4857.54	4282.54	4645.53	4718.68	3912.89	3864.07	4225.88
ARHGAP1	3580.5	3560.42	3268.7	3411.9	3165.95	3176.18	3353.21	3172.66	3329.32	3419.36	3632.22	3437.76
ARHGAP10	433.117	444.686	400.129	522.245	405.175	465.434	617.577	569.777	572.112	527.282	490.838	482.612
ARHGAP11A	8037.97	8205.99	8019.39	9069.48	7578.15	8752.34	5057.94	4560.58	4502.95	4090.11	4216.63	4273.74
ARHGAP11A-SCG5	56.9558	63.9164	45.3398	47.4294	76.4907	23.6344	36.3736	29.2342	60.3375	70.4496	23.2204	27.132
ARHGAP11B	441.291	365.604	458.556	357.978	380.775	388.078	318.606	303.873	317.47	205.753	153.611	227.341
ARHGAP12	891.703	926.421	940.26	1152.79	1004.54	1158.62	1076.87	1074.56	1026.36	1215.91	1167.08	1261.07
ARHGAP15	0	0	0	0	0	0	0	0	0	0	0	1.3247
ARHGAP15-AS1	0	0	0	0	0	0	0	0	0	0	0	0
ARHGAP17	1061.83	1152.33	1107.79	1205.07	1124.04	1076.19	1240.48	1190.92	1203.89	1233.35	1302.24	1268.23
ARHGAP18	961.944	1003.38	999.425	876.097	763.605	726.24	704.878	653.915	626.979	616.413	590.251	571.255
ARHGAP19	1684.55	1691.56	1765.6	1591.33	1478.56	1641.97	773.583	736.522	683.839	692.665	650.576	683.723
ARHGAP19-SLIT1	11.3743	3.55608	10.1286	3.96311	0	18.2903	2.69832	11.2113	0	0	0	0
ARHGAP20	23.1718	27.3745	13.3849	29.4257	30.4641	20.2379	68.1548	79.7944	55.279	39.7171	63.888	56.8137
ARHGAP21	2698.22	2753.13	2821.46	3352.13	2796.72	3195.49	3061.82	2822.62	2653.74	2859.81	2909.01	2944.64
ARHGAP22	89.2409	77.7523	86.9858	54.1931	66.5635	60.9945	60.8519	79.5331	75.6931	48.2031	51.7989	60.9771
ARHGAP22-IT1	0	0	0	0	0	0	0	0	0	0	0	0
ARHGAP23	8318.19	8105.14	7548.92	6032.08	6016.8	5849.48	5869.21	5918.7	6033.15	5448.19	5590.46	5622.85
ARHGAP24	20.011	34.8777	25.1196	25.5868	29.4121	26.2921	18.3919	9.47294	21.052	17.7694	23.0301	27.9705
ARHGAP25	29.8623	29.3092	29.2266	49.346	40.1748	43.9251	144.458	107.46	112.884	161.673	131.774	137.551
ARHGAP26	263.986	277.95	277.91	408.004	367.2	377.294	715.715	593.886	642.264	467.427	580.289	581.671
ARHGAP26-AS1	0	0	0	0	0	0	0	0	0	0	0	0
ARHGAP26-IT1	0	0	0.981173	0	0	0	0	0	0	0	0	0
ARHGAP27	1181.35	1126.44	1120.61	1079.85	1150.05	1057.37	1474.61	1602.94	1567.1	1543.74	1630.37	1667.59
ARHGAP27P1	81.7955	48.5371	67.9543	51.3976	49.4865	53.6687	88.9281	118.697	108.196	97.4256	91.4623	101.714
ARHGAP27P1-BPTFP1-KPNA2P3	286.799	227.298	245.756	217.455	290.168	276.542	379.97	461.895	456.712	426.082	390.538	437.361
ARHGAP27P2	2.06672	1.1861	2.24389	1.32257	0	2.75071	2.70003	3.45408	5.7271	10.5269	5.83085	10.1351
ARHGAP28	5.50049	15.418	9.5161	17.477	10.1904	11.3535	15.5729	13.6857	6.25763	10.5465	8.32812	11.1393
ARHGAP29	7786.36	8154.26	8611.06	10750	8989.37	10365.4	12143	11188.9	11230.5	11546.1	10590.1	10322.8
ARHGAP29-AS1	2.62702	0	3.97801	3.79984	8.58291	8.92822	12.2318	21.3301	20.2582	20.803	20.2159	21.2733
ARHGAP30	44.3772	27.7526	34.7504	18.7925	28.7872	28.6901	61.1164	56.0763	66.7379	58.9498	90.6803	75.5475
ARHGAP31	46.7824	71.9357	54.2263	64.6634	64.0655	67.7844	344.674	349.618	337.163	391.858	318.848	291.125
ARHGAP31-AS1	1.02201	1.19822	1.06661	0	0	0	2.7282	0	1.87655	2.29409	0.745306	1.10415
ARHGAP32	2068.96	2092.79	2051.85	2190.13	2023.12	2218.01	1875.75	1811.99	1698.6	1795.66	2007.9	2140.58
ARHGAP33	281.522	238.265	234.827	163.415	211.119	193.35	160.206	183.099	214.955	113.497	165.841	134.47
ARHGAP35	4222.19	4313.21	4227.39	4292.58	3420.77	4247.39	3661.42	3281.08	3286.97	3250.81	3083	3462.34
ARHGAP36	0	0	0	0	22.742	0	0	0	0	0	0	0
ARHGAP39	510.196	431.968	431.258	338.373	366.305	354.182	385.727	526.114	524.588	459.35	375.74	462.29
ARHGAP4	8.28536	15.3857	6.80446	2.63446	1.12497	3.63451	10.1027	18.9122	22.9896	11.7438	14.5095	13.5686
ARHGAP40	46.5952	41.4317	33.9872	46.1209	55.1129	47.2895	134.058	183.183	173.321	131.48	156.773	175.193
ARHGAP42	233.856	206.314	247.242	207.062	223.403	222.909	240.585	243.972	231.575	222.868	210.227	230.614
ARHGAP42-AS1	4.1358	0	0	0	1.12328	0.914784	2.69851	2.5876	2.86614	3.51259	2.18398	3.38188
ARHGAP44	11.3121	7.30725	12.4057	10.8408	11.17	6.53836	11.3601	9.91185	16.7714	10.9071	11.583	10.4817
ARHGAP45	152.067	110.783	124.56	74.5052	118.572	88.3183	115.185	119.48	148.097	142.542	145.595	165.986
ARHGAP5	6046.87	6006.06	6217.04	6395.15	5713.51	6343.79	6339.14	5593.92	5539.08	5875.21	5581.64	5991.73
ARHGAP5-AS1	92.8604	102.154	103.588	86.2025	98.6615	102.407	93.9655	100.474	99.9837	141.142	124.296	124.654
ARHGAP6	1414.89	1315.29	1481.17	1613.35	1534.75	1542.89	1242.51	1191.54	1206.92	1293.19	1223.12	1302.61
ARHGAP8	1364.78	1295.64	1227.74	968.564	1103.35	975.068	976.735	1146.94	1126.34	917.639	980.766	999.311
ARHGAP9	3.6477	4.18387	3.6196	4.41351	3.96294	2.3089	7.73267	8.89284	10.3395	4.89462	2.43534	10.0775
ARHGDIA	13372.8	12297.4	11303.7	7271.48	8655.59	6835.25	7579.26	7981.92	8148.03	8413.59	8505.62	7893.49
ARHGDIB	2952.46	3152.86	3215.7	4212.2	3765.16	4070.94	3949.51	3644.98	3752.58	3610.07	3611.34	3108.94
ARHGDIG	0	0	1.10103	2.66408	0	0	5.42095	4.35203	0.948529	1.16131	1.46973	1.118
ARHGEF1	1899.8	1913.34	1689.71	2004.63	2130.86	1783.64	2987.36	3336.58	3382.64	3431.28	3441.19	3267.71
ARHGEF10	991.66	1020.06	1010.88	1065.47	1004.03	1047.41	1067.76	1041.59	1112.44	919.709	917.095	950.334
ARHGEF10L	408.844	358.385	315.46	214.859	227.532	204.8	244.904	288.964	287.199	319.927	312.123	366.837
ARHGEF11	2710.78	2895.6	2705.96	2719.51	2519.51	2683.34	2575.32	2597.64	2624.95	2579.94	2727.25	2741.98
ARHGEF12	5281.6	5107.14	5287.27	5098.69	4378.98	4910.72	4415.45	3929.32	3893.89	3768.91	3892.92	4268.5
ARHGEF15	0	0	0	0	0	0	0	0	0	0	0	0
ARHGEF16	1029.88	934.504	913.054	836.407	977.35	848.408	929.231	1055.82	1092.69	1019.25	1142.48	1007.95
ARHGEF17	1042.08	974.514	957.002	790.565	864.463	814.084	994.216	1037.77	1045.79	843.33	874.077	851.786
ARHGEF18	1679.14	1646.23	1511.74	1523.24	1463.13	1547.32	2053.11	2052.88	2096.34	2030.85	1974.47	2142.14
ARHGEF19	822.662	825.962	681.231	530.978	651.976	566.887	496.172	490.892	492.161	458.494	505.877	434.315
ARHGEF2	995.055	939.32	909.369	1125.47	1019.21	1075.29	2175.34	2295.31	2253.92	2424.8	2469.55	2369.36
ARHGEF2-AS1	0	0	0	0	0	0	0	0	0	0	0	0
ARHGEF2-AS2	9.33723	11.8819	11.312	10.5894	11.2705	11.8997	24.3428	31.9697	24.5092	19.9812	25.5235	27.8111
ARHGEF25	291.538	333.51	336.023	372.204	313.894	341.678	353.231	352.159	352.555	315.816	361.743	361.993
ARHGEF26	286.988	339.942	353.804	402.24	297.563	389.78	181.987	177.254	172.818	195.613	169.988	189.538
ARHGEF26-AS1	144.913	142.099	208.109	148.998	164.163	162.101	190.036	191.917	196.196	200.618	159.79	205.582
ARHGEF28	343.779	369.899	368.09	429.168	407.176	441.112	1308.67	1356.33	1260.62	1086.67	960.562	934.304
ARHGEF3	688.235	650.553	629.771	632.978	589.477	641.994	663.671	579.588	547.568	651.885	661.121	631.966
ARHGEF3-AS1	0	0	0	0	0	0	0	0	0	0	0	0
ARHGEF33	0	1.21694	1.1701	0	3.47405	0.932608	3.46264	2.65016	2.95929	3.62857	5.96385	0.985648
ARHGEF34P	555.386	615.136	586.552	679.096	514.334	581.295	746.568	685.331	808.125	735.804	768.233	741.273
ARHGEF35	882.792	890.376	822.138	785.849	793.172	838.216	1034.11	1013.34	933.978	992.941	886.871	943.648
ARHGEF35-AS1	2.05903	0	0	3.99414	2.23784	0.930811	1.35488	5.21956	0	9.29515	6.61002	7.82997
ARHGEF37	108.946	124.564	105.198	86.9834	86.7752	84.3214	109.152	110.86	91.822	146.677	189.366	191.006
ARHGEF38	3.46461	1.70499	3.41702	6.56092	5.60807	5.64189	15.1885	13.6036	23.7826	12.0479	6.51373	4.79957
ARHGEF38-IT1	0	0	0	0	0	0	0.688871	0	0.923665	0	0	0
ARHGEF39	535.756	555.059	473.006	550.059	530.154	562.781	348.857	312.355	327.062	334.5	343.524	281.025
ARHGEF4	503.174	495.435	398.334	892.442	963.173	947.464	773.204	860.689	846.543	1115.83	1386.47	1272.38
ARHGEF40	135.204	145.419	132.073	134.863	146.021	114.432	248.107	268.068	252.795	293.339	277.987	312.638
ARHGEF5	2620.17	2591.12	2413.35	2454.54	2429.78	2483.74	3507.41	3445.97	3258.15	3118.13	3106.65	3301.11
ARHGEF6	24.0182	14.8176	19.4918	21.2089	22.7728	26.1032	38.6551	26.1139	38.3234	35.5435	48.4026	44.49
ARHGEF7	3512.84	3530.56	3591.69	3519.65	3388.78	3467.26	3345.17	3247.13	3237.91	3318.04	3309.82	3504.85
ARHGEF7-AS1	0	0	1.00064	0	0	0	0	0	0.917998	0	0	0
ARHGEF7-AS2	0	0	0	0	0	0	0	0	0	0	0	0
ARHGEF9	421.523	442.538	399.018	466.753	436.371	430.503	462.982	445.366	443.82	452.279	435.695	397.652
ARHGEF9-IT1	0	0	0	0	0	0	0	0	0	0	0	0
ARID1A	4124.23	4231.84	4026.95	3821.91	3421.8	3663.36	3251.22	3100.46	3113.74	2713.08	2943.68	3156.69
ARID1B	3040.48	3098.69	2997.46	2927.47	2726.46	2714.08	2334.18	2304.4	2333.81	2111.44	2170.49	2271.18
ARID2	2768.4	2895.76	3108.27	3222.17	2831.14	2984.66	1950.44	1896.23	1818.5	1737.96	1654.79	1690.48
ARID3A	58.4758	67.9285	71.4548	62.9482	88.623	79.0094	177.403	220.06	247.924	238.098	200.343	222.854
ARID3B	364.762	332.45	335.302	465.896	475.989	464.253	933.731	980.779	1019.11	928.585	923.29	898.654
ARID3C	6.19183	6.05816	12.3099	9.98908	7.68611	9.28614	1.72377	7.09068	4.71249	2.82425	3.09272	2.89853
ARID4A	609.576	672.35	716.957	955.801	838.485	825.826	1026.01	1018.61	950.968	1068.02	930.875	1007.84
ARID4B	2283.98	2207.27	2167.92	2521.1	2365.39	2418.72	2243.01	2211.67	2129.28	2159.99	2105.5	2254.31
ARID5A	80.9589	89.9169	74.5556	59.0306	56.2592	76.3687	152.85	150.098	198.268	163.346	156.654	148.554
ARID5B	774.342	769.971	737.456	461.866	493.905	494.019	770.376	693.474	696.037	461.306	547.116	539.743
ARIH1	3111.34	2939.54	3166.87	3532.18	3155.95	3323.05	3219.85	3074.47	3234.11	3316.26	3406.08	3346.2
ARIH2	3546.57	3583.46	3633.54	3790.78	3464.94	3462.47	3339.87	3158.2	3128.31	3073.92	3183.24	3192.13
ARIH2OS	11.3648	24.9127	22.4184	14.5533	19.0826	16.5171	19.5789	16.4132	21.9473	21.0466	21.8744	15.7602
ARL1	2352.03	2426.27	2536.5	2245.23	2403.04	2382.65	2421.05	2114.12	2228.68	2340.42	2398.47	2291.16
ARL10	88.3844	91.7007	123.671	86.0376	88.2641	74.2769	131.445	87.5809	102.769	74.5994	70.1009	71.3973
ARL11	0	4.04416	3.8446	4.50621	1.27808	2.07863	2.8408	4.90273	0.592661	9.32801	2.47795	2.56599
ARL13A	0	0	0	0	0	0.840121	0	0	1.05078	0	0	2.96229
ARL13B	1848.61	1835.41	1842.34	2026.16	2025.34	2035.76	1923.07	1644.77	1731.96	1541.77	1513	1548.54
ARL14	133.106	146.098	150.401	404.457	414.843	453.831	883.509	892.926	876.108	976.404	981.119	917.572
ARL14EP	591.54	591.388	585.972	709.02	756.405	707.642	673.52	715.546	688.679	699.027	679.718	646.657
ARL14EPL	9.44527	3.04464	7.82393	22.064	25.9186	16.5799	43.4485	50.2671	49.7479	36.7181	49.0673	35.865
ARL15	99.4822	120.621	108.048	90.5128	83.4721	75.2081	96.3873	64.5135	71.6494	71.8335	69.4639	83.9024
ARL16	1146.85	1159.55	1087.73	818.216	953.86	877.873	871.967	899.871	931.503	896.554	892.494	901.885
ARL17A	1211.79	1309.01	1313.44	1435.44	1437.2	1531.99	1051.63	1235.61	1194.5	954.593	973.282	1067.64
ARL17B	83.0601	66.0233	69.8306	70.2751	104.769	52.9711	91.5821	98.8013	80.2405	67.4183	38.5416	68.4683
ARL2	281.001	321.219	290.443	250.67	238.63	228.004	269.668	290.121	287.788	317.157	376.186	294.12
ARL2-SNX15	465.72	418.072	426.078	490.643	480.054	420.089	536.497	507.92	452.576	724.837	539.829	615.442
ARL2BP	1727.01	1815.78	1646.2	2057.77	1934.61	1931.52	3182.32	2735.82	2829.69	3155.33	3084.81	2919.52
ARL3	602.654	552.847	649.301	601.037	648.964	609.633	406.224	397.82	389.057	443.184	439.506	500.685
ARL4A	570.952	672.639	616.818	663.818	602.497	741.328	705.916	670.766	655.183	660.519	591.58	592.856
ARL4C	1243.19	1187.25	1183.6	1670.87	1382.06	1667.41	1051.52	1049.34	1100.34	1198.8	1110.49	1134.39
ARL4D	303.729	303.716	285.745	268.606	328.875	245.069	232.261	241.91	240.441	280.588	395.98	288.152
ARL5A	1565.49	1550.78	1648.76	1428.84	1412.2	1442.58	1091.92	925.252	978.658	995.549	888.475	1066.61
ARL5B	1357.39	1299.78	1442.79	1643.46	1518.09	1567.39	1931.81	1738.4	1766.59	1708.7	1610.36	1697.64
ARL5C	0	0	0	0	0	0	0	0	0	0	0	0
ARL6	513.81	475.812	503.352	622.965	521.773	544.693	472.12	415	401.303	454.594	443.96	435.522
ARL6IP1	23945.5	25697.4	24653.4	27574.9	26195.2	27235.7	21228.1	19500.2	18900.4	20279.3	20337	18877.2
ARL6IP4	2624.23	2756.33	2595	1933.13	2293.83	2031.52	1654.7	1751.25	1746.31	1913.77	1918.76	1803.99
ARL6IP5	1210.31	1238.2	1269.71	1086.41	1120.4	1025.29	1108.56	988.364	1008.7	1250.4	1226.17	1148.59
ARL6IP6	986.058	994.823	1045.68	770.36	889.953	837.167	821.379	764.589	833.197	737.183	702.034	658.293
ARL8A	830.878	840.867	842.491	564.234	743.232	599.005	964.633	901.224	947.553	1089.87	1094.28	1047.84
ARL8B	3870.41	4031.99	3896.71	3892.79	3756.59	3949.99	4172.06	3899.51	3901.96	4744.81	4496.57	4395.45
ARL9	1.48089	0	0	0.909302	0	0	1.9124	3.744	2.76831	1.66794	2.12969	0
ARLNC1	11.3807	10.6624	12.4129	6.59847	12.3632	11.8616	10.1131	5.1686	11.4761	8.20542	10.9055	11.286
ARMC1	3173.33	3162.66	3201.93	3355.33	3222.7	3237.23	2843.69	2580.31	2557.75	2768.58	2669.93	2575.94
ARMC10	1514.82	1539.16	1514.34	1537.41	1382.75	1584.28	1107.3	1079.28	1058.33	1179.05	1209.84	1086.58
ARMC12	1.61629	1.86533	4.70578	2.08478	0	1.45006	0.366787	0.468347	2.98119	3.64034	0	2.4722
ARMC2	68.1552	64.2995	51.0288	72.2499	49.854	56.5598	44.1208	39.5981	41.1379	57.9415	36.8697	50.0804
ARMC2-AS1	0	0	0	0	0	0.94755	0	0	0	0	0	0
ARMC3	0	0	0	0	0	0	0	0	0	0	0	1.32687
ARMC4	22.6314	31.4383	39.4161	18.7421	29.0029	35.3374	33.6367	38.8269	32.3475	38.8811	25.2048	33.4649
ARMC4P1	0	1.18307	0	0	0	0	0	0	1.91697	1.1752	0	2.26303
ARMC5	595.193	503.191	465.022	322.16	396.526	324.312	532.272	601.736	589.892	579.06	531.173	530.608
ARMC6	1489.53	1532.11	1372.87	1074.06	1273.7	1124.53	1052.26	1083.37	1126.33	970.898	1083.91	1055.28
ARMC7	545.06	602.819	536.84	407.54	421.254	391.472	370.918	308.318	347.517	414.344	379.428	430.139
ARMC8	3033.18	3035.45	3108.83	3234.12	2925.65	3177.17	2646.47	2493.46	2484.24	2524.15	2491.03	2378.57
ARMC9	503.207	499.087	512.955	618.487	587.302	605.533	579.101	545.119	540.619	572.973	518.466	470.387
ARMCX1	82.7546	77.0186	89.0761	128.049	98.8906	109.566	235.336	221.462	223.724	243.745	268.369	222.266
ARMCX2	19.2206	17.7108	31.8649	23.8245	42.3607	41.2693	65.3074	68.6402	69.8687	81.6542	69.0393	63.5986
ARMCX3	659.623	593.441	660.324	722.579	696.983	703.662	987.809	904.383	921.843	988.919	988.113	993.5
ARMCX4	70.5405	56.8491	81.7965	63.4863	44.2455	61.9707	65.7984	75.0094	70.2792	37.0361	40.1646	45.8491
ARMCX5	327.294	388.344	341.322	381.339	375.642	368.254	366.031	307.389	317.28	392.297	366.305	331.114
ARMCX5-GPRASP2	144.257	72.2969	149.446	81.5593	133.757	125.003	182.236	148.542	114.548	96.667	78.5233	83.3591
ARMCX6	590.556	673.366	700.501	656.512	642.792	646.209	628.651	629.049	648.886	681.981	680.278	642.597
ARMH1	5.90394	0	0	0	0	5.85029	6.05593	5.44043	6.97624	12.8133	16.0386	12.6304
ARMH2	0	0	0	0	0	0	2.03641	0	0	0	1.4753	1.11428
ARMH3	1442.25	1500.48	1370.19	1517.88	1494.45	1440.2	1283.69	1285.16	1240.77	1292.61	1368.44	1241.02
ARMH4	119.248	88.6141	114.983	109.294	131.306	111.516	161.68	106.437	145.781	135.602	154.423	192.352
ARMS2	0	0	0	0	0	0	0	0.873886	0.945529	0	0.737893	1.11394
ARMT1	1376.84	1494.09	1483.72	1509.81	1406.58	1514.41	1363.73	1164.5	1205.98	1295	1351.84	1347.42
ARNT	1761.9	1796.68	1769.3	1808.76	1727.25	1808.52	1515.08	1420.34	1374.24	1456.91	1500.34	1502.85
ARNT2	228.085	232.912	216.574	278.721	243.222	254.243	370.045	321.686	355.011	363.572	296.072	346.662
ARNTL	478.837	522.203	536.323	819.62	688.803	778.658	741.19	658.28	691.402	885.183	895.518	996.206
ARNTL2	2495.28	2616.72	2659.84	3356.53	3081.5	3403.58	4603.04	4070.42	4287.6	4923.91	4628.5	4655.97
ARNTL2-AS1	1.02733	0	0	1.33635	2.23354	0.938816	1.35758	4.36783	2.83741	3.47257	2.9505	2.22863
ARPC1A	6365.99	6394.56	6377.54	6132.79	5983.79	6316.37	5620.76	5043.73	5188.69	6440.81	6305.59	5828.5
ARPC1B	2608.58	2659.07	2424.73	1707.07	1910.08	1543.08	2242.86	2427.3	2515.15	2887.61	2828.93	2698.65
ARPC2	11624.9	12959.9	12569.9	10024.7	9917.41	10485.5	9010.95	8233.37	8278.5	9217.1	9199.67	8357.62
ARPC3	8349.48	10061.3	9678.5	8513.46	8771.78	9234.18	8225.16	7729.81	7492.82	8566.15	8345.17	7399.62
ARPC4	5238.26	5600.29	5400.97	4307.13	4732.42	4384.36	4389.26	4485.1	4267.29	4618.99	4677.12	4218.1
ARPC4-TTLL3	141.942	97.0106	101.125	82.9262	111.411	89.811	141.382	178.665	157.193	109.295	192.819	131.258
ARPC5	6396.38	6486.6	6677.24	5761.34	5858.16	5823.48	5791.64	5380.02	5490.14	6048.88	5902.74	5979.3
ARPC5L	2148.49	2195.74	2212.69	2015.36	2017.89	1984.96	1920.86	1775.92	1796.54	2159.73	1934.51	1964.67
ARPIN	5927.46	6269.75	5906.34	3363.63	3654.2	3451.14	2890.52	2745.65	2690.08	2310.88	2414.71	2500.21
ARPIN-AP3S2	582.625	532.058	638.168	219.578	394.093	183.707	373.427	469.279	468.194	285.89	283.795	458.776
ARPP19	9524.16	9503.27	9715.53	9619.9	8982.19	9443.89	7910.17	7070.22	7382.53	7998.87	7809.49	7950.07
ARPP21	0	0	0	0	2.30534	0	0.82685	3.10033	1.83429	4.32317	1.78162	0
ARR3	1.05869	0	1.14187	0	0	0	0.693978	0	0	0	0	0
ARRB1	16.5636	24.8697	33.1327	28.9697	24.8193	28.8939	45.7412	31.6821	36.4548	45.6835	39.8428	43.1351
ARRB2	1240.14	1336.62	1329.81	1445.86	1440.72	1388.04	1096.93	1061.99	1040.03	1148.93	1143.24	1099.75
ARRDC1	1635.61	1507.72	1341.35	972.732	1183.99	891.371	1155.19	1347.23	1481.92	1338.32	1387.6	1366.78
ARRDC1-AS1	570.742	536.063	455.569	465.006	510.545	490.941	410.139	526.092	425.653	445.709	433.481	469.347
ARRDC2	352.596	377.431	285.661	308.986	256.574	296.345	402.721	368.791	424.989	368.728	449.743	398.333
ARRDC3	277.644	312.023	283.47	433.749	466.586	425.599	773.828	719.562	631.063	734.301	817.521	763.26
ARRDC3-AS1	41.3993	41.45	40.6956	43.5211	34.8532	39.1765	38.4157	47.344	48.8014	41.0541	38.5036	46.3033
ARRDC4	340.88	354.906	334.106	677.85	541.317	632.224	1257.59	1163.82	1168.46	1244.63	1182.2	1308.13
ARRDC5	0	0.773614	0	0	0	0	0.440262	3.08671	1.47872	0	0	0
ARSA	81.0139	80.3111	84.942	65.4502	83.3726	53.7264	142.558	150.976	201.843	185.018	177.018	198.052
ARSB	526.045	466.929	502.504	440.038	385.54	404.488	256.506	249.785	261.079	282.964	258.766	277.772
ARSD	403.211	396.572	357.872	591.524	544.72	597.516	1184.37	1170.4	1126.56	1411.08	1393.26	1349.71
ARSD-AS1	0	0	4.37577	0	0	0	0	0	0	2.31688	0	0
ARSF	0	0	0	0	0	0	0	0	1.12665	0	0	0
ARSG	47.5677	71.1804	44.1788	84.6632	63.5278	77.7354	88.7499	97.449	109.462	86.4767	101.045	95.2213
ARSH	3.10487	2.36863	1.13031	1.31888	1.12427	0	6.73976	2.58252	3.82742	0	5.81215	2.2586
ARSI	440.117	465.166	394.471	384.7	422.951	409.046	249.898	237.309	260.508	292.37	320.001	317.675
ARSJ	452.397	448.419	434.814	518.318	444.233	510.303	485.618	470.52	443.883	396.88	380.83	376.434
ARSK	136.688	144.418	153.277	150.244	150.696	184.255	128.003	124.67	133.276	133.793	151.485	140.184
ARSL	0	0	0	0	0	0	0	0	0	0	2.74605	0
ART1	0	0	1.98871	1.15934	0	0	1.77752	0.756691	0	0	0	0
ART3	1.02809	2.34976	2.97995	7.74303	2.23348	3.37914	4.62583	6.01913	8.50848	3.71649	4.23066	5.55769
ART4	2.58412	1.80795	2.61048	1.00545	0.860519	0.692357	0.514427	0	2.37929	3.75953	1.22951	3.46217
ART5	0	0	0	0	0	0	0	0.810741	0	0	0	0
ARTN	218.935	227.906	249.048	549.812	663.406	617.507	131.004	165.645	178.258	510.902	475.135	539.033
ARV1	584.185	623.531	562.016	647.164	629.741	631.234	486.028	448.623	451.878	535.217	510.764	553.369
ARVCF	90.7414	80.6923	84.4038	59.5692	76.7046	57.5285	112.741	136.129	130.644	135.147	133.476	151.801
ARX	5.17694	1.18383	2.26516	0	0	0.909633	2.69479	7.74107	0.957486	1.17381	1.45178	0
AS-PTPRE	1.08512	0	1.03543	2.79909	0	0	0	2.42225	1.77268	1.22557	1.5437	1.17989
AS3MT	5.17459	0	0	9.2328	6.74539	0	0	0	0	0	0	3.38766
ASAH1	1855.79	2059.14	1985.66	2348.39	2207.76	2238.48	2365.19	2151.58	2215.56	2788.5	2799.14	2602.47
ASAH2	144.206	126.481	193.993	234.006	182.486	214.01	208.037	202.634	231.548	243.241	236.968	228.736
ASAH2B	455.322	402.31	424.455	486.372	419.792	399.516	546.926	534.538	505.43	593.01	526.63	542.883
ASAP1	3568.81	3627.26	3695.25	4817.2	4118.68	4664.51	6297.05	6075.76	5869.58	5511.18	5345.45	5566.64
ASAP1-IT1	1.03114	0	1.11062	1.32765	0	2.77467	0	0.867215	0.951301	1.16517	0	0
ASAP1-IT2	3.10278	0	3.37992	6.60245	5.61794	5.482	4.04656	5.17206	3.82334	5.85749	2.91016	4.51164
ASAP2	1274.86	1270.62	1356.06	2124.65	1707.05	1921.38	2044.6	1909.96	1952.16	1953.24	1967.61	1939.09
ASAP3	152.808	172.808	145.409	113.926	96.6954	98.8314	84.2847	67.0997	60.384	53.1768	98.552	97.4677
ASB1	1381.64	1441.59	1446.47	1481.34	1332.43	1479.03	1331.59	1370.21	1293.5	1262.29	1282.26	1156.51
ASB10	0	0	0	0	0	0	0	0	0	0	0	0
ASB11	5.19588	3.52923	1.13622	1.32313	5.6441	4.54434	5.30421	5.1814	11.4151	5.88994	1.45761	6.80509
ASB12	3.09511	2.37585	1.11345	1.32638	1.12107	3.69149	1.35212	1.73257	1.90422	1.1663	0.731269	2.24571
ASB13	533.778	528.988	550.044	667.424	592.533	598.198	499.642	486.759	506.721	533.328	523.243	514.136
ASB14	8.05615	6.16989	6.81364	4.15965	12.8762	8.36921	5.61794	5.0682	6.79839	7.32476	5.30116	5.8769
ASB15	0	0	0	0	1.52966	0	0	0.560926	0	0	0.989091	0
ASB15-AS1	0	0	0	0	0	0	0	0	0	0	0	0
ASB16	73.4468	35.546	64.2789	91.0816	80.9126	77.6001	72.1497	105.986	105.174	84.3775	68.3609	49.6458
ASB16-AS1	294.372	276.537	290.114	308.217	355.744	335.043	323.349	365.263	371.893	412.014	396.983	402.876
ASB17	0	0	0	0	0	0	0	0	0	1.3366	0	0
ASB18	0	0	2.26447	0	4.49852	0	0	1.72046	2.87217	1.17367	0.725985	2.26005
ASB2	27.2956	24.5989	18.7641	52.0722	63.1985	43.6938	37.5869	45.2828	54.2899	43.8258	31.3477	39.8634
ASB3	473.326	529.607	492.535	537.89	446.846	512.779	543.412	527.932	469.083	505.283	522.649	596.406
ASB4	3.52387	5.03065	2.89737	3.11269	1.9138	2.11321	1.75597	6.57518	5.7047	6.99443	6.64793	5.77235
ASB5	0	0	0	0	0	0	0	0.913467	2.03457	1.24715	3.08362	3.60232
ASB6	1109.94	1113.71	1082.81	1017.95	987.852	1025.88	1160.92	1146.01	1227.59	1204.42	1212.74	1151.88
ASB7	3010.44	3082.55	3256.45	3363.16	3266.12	3477.42	3424.43	3197.26	3233.74	3509.25	3376.09	3580.75
ASB8	803.023	839.015	794.806	840.718	754.494	774.798	839.646	713.743	725.315	790.266	796.566	864.66
ASB9	117.435	128.415	147.719	210.049	173.91	206.642	174.301	200.9	158.67	212.195	204.416	211.257
ASB9P1	5.16624	3.55866	5.60688	0	4.49037	2.7519	2.02523	4.31852	1.90871	2.33887	0.729016	3.37771
ASCC1	1206	1340.59	1213.87	1243.4	1170.67	1175.8	1254.37	1157.52	1189.18	1393.87	1379.41	1298.11
ASCC2	2957.38	2969.18	2703.8	2837.94	2743.53	2861	3628.81	3704.76	3548.38	3388.47	3725.22	3426.87
ASCC3	7711.79	7553.82	7808.19	8801.97	7306.75	8177.78	7052.55	6260.23	6182.55	5800.07	5722.51	5976.59
ASCL1	0	0	0	0	1.12427	0	0	0.860843	0.956853	0	0	0
ASCL2	16.524	14.2413	11.188	5.29589	21.3199	15.6247	11.4817	14.6972	11.4435	15.1894	14.5949	13.499
ASCL3	0	0	1.07101	0	0	0	0	0	0	0	0	0
ASCL4	0	0	0	0	0	0	0	0	0	0	0	0
ASCL5	2.06495	1.18707	1.1174	2.6492	1.12184	0.920079	4.05342	3.45998	6.67263	5.83933	5.84114	3.37314
ASDURF	40.5216	68.356	70.9905	31.62	38.4252	55.8512	47.2169	88.046	54.2966	52.0791	43.3311	31.8599
ASF1A	1456.1	1482.85	1463.33	1246.47	1323.2	1357.97	1090.56	991.807	986.426	1117.68	1132.78	1104.34
ASF1B	2200.2	2385.05	2235.81	2113.15	2097.37	1995.42	1675.9	1534.22	1432.92	1511.43	1538.35	1431.52
ASGR1	5.60435	2.58344	4.32889	10.2979	7.30811	3.27223	23.6173	19.7907	27.912	31.6637	32.8008	20.2771
ASGR2	0	0	0	0	0	0	0	0	0	1.51909	0	0
ASH1L	3543.3	3709.14	3888.88	4109.95	3612.23	4060.36	3769.45	3679.27	3649.69	3526.6	3467.02	3727.13
ASH1L-AS1	67.3186	81.9894	63.0508	62.5566	79.4486	68.4917	79.3536	84.8031	87.0104	66.6199	59.8628	65.4461
ASH2L	823.77	820.741	891.674	838.89	774.506	825.018	801.177	661.291	649.631	659.827	724.494	715.624
ASIC1	207.504	171.043	156.065	203.325	165.588	191.903	155.067	160.07	162.618	140.652	151.557	143.977
ASIC2	0	0	0	0	0	0	0	1.03627	0	0	0	0
ASIC3	12.6481	7.12468	10.1718	11.906	13.5149	13.7237	21.9319	21.3227	24.4019	29.6674	21.1337	21.485
ASIC4	0	0	0	1.17494	1.36226	0	0.600447	5.22391	1.70519	2.84012	1.76536	2.01252
ASIC4-AS1	0	1.18947	0	0	3.35904	0	0	0	0	0	0	0
ASIC5	0	0	0	0	0	0	0	0	0	0	0	0
ASIP	0	1.3107	3.06275	0	3.65435	0.894243	1.92681	5.79851	2.05782	3.77436	0.814345	0
ASL	1040.77	1149.25	955.957	898.234	939.452	878.242	1041.2	1092.33	1065.61	1076.72	1146.93	1091.85
ASMT	0	1.30593	0	0	1.22929	1.0189	0	0	1.04305	0	0.805137	1.22971
ASMTL	375.618	392.786	306.063	352.886	429.116	356.369	325.897	307.606	329.656	366.152	398.245	357.891
ASMTL-2	7.54127	8.64628	0	8.25992	16.3857	6.67227	0	3.59492	3.98183	0	2.94517	7.04748
ASMTL-AS1	95.1109	69.2312	96.4375	72.2759	76.4606	90.2766	83.4273	123.969	100.191	69.4751	85.3754	89.4848
ASNS	3816.64	3891.22	3676.16	3923.47	3476.25	3845.58	8516.67	7823.56	7837.81	9306.99	9903.87	8937.65
ASNSD1	1318.3	1316.95	1370.35	1374.36	1292.69	1354.36	1120.82	1015.02	1036.03	972.648	1073.76	979.985
ASNSP1	0	0	0	1.32421	0	0	0	0	0	0	0	0
ASPA	4.40289	5.06572	14.6616	5.77486	7.32063	2.17578	17.901	16.7737	14.6393	7.60554	14.4804	8.45521
ASPDH	1.16174	4.04477	0	0	0	0	0	1.70531	0	0	0.606095	0
ASPG	13.9372	8.50825	10.9095	8.47285	12.1749	13.7999	8.37607	7.94788	7.45481	4.90625	13.2089	12.6101
ASPH	12357.2	12533.2	12542.8	13905.9	11984	13106.4	11836.6	10624.2	10559.1	11435.6	11219.2	10845.1
ASPHD1	124.035	116.798	107.688	127.615	117.547	135.016	221.065	221.499	240.498	217.286	200.397	228.146
ASPHD2	7.25023	8.28399	14.7483	13.1705	11.2505	16.3504	26.9386	35.2402	23.9503	45.8071	29.7399	18.094
ASPM	9119.11	8928.09	9459.34	10040.8	8474.34	9620.67	4928.5	4567.12	4461.86	3712.41	3490.4	3619.95
ASPN	0	1.21235	1.15483	1.35048	0	0.933701	1.37987	1.76305	2.63372	2.39916	0	3.46487
ASPRV1	12.415	14.2168	4.51336	14.5171	7.86734	9.12505	9.43904	12.922	18.1699	18.7546	17.4496	11.2856
ASPSCR1	735.545	682.075	606.344	464.771	534.47	370.097	482.256	582.469	606.546	489.57	531.753	438.28
ASRGL1	381.033	326.152	276.445	244.938	239.359	249.819	292.681	266.088	274.302	241.808	242.521	210.956
ASS1	1461.4	1642.25	1311.57	1582.95	1764.92	1590.51	2631.15	2574.42	2417.62	2796.07	3109.59	2901.66
ASTE1	453.908	481.223	465.523	496.179	429.573	504.241	462.453	406.096	403.769	406.259	429.259	462.758
ASTL	0.774569	0.885341	0.774287	0.985463	0	1.83413	1.00766	1.17326	3.66447	2.32006	2.81666	2.23364
ASTN1	0	0.853962	0	0	1.60794	1.29701	1.45789	0	0	0	0.522813	0
ASTN2	414.912	351.06	509.038	403.824	439.425	332.879	382.165	442.323	430.689	391.042	318.951	383.004
ASTN2-AS1	0	0	0	0	0	0	0	0	0	0	0	0
ASXL1	5243.11	4939.33	5071.79	5489.6	4810.13	5226.88	5205.92	5183.68	5306.65	4685.34	4642.91	5149.66
ASXL2	2028.7	2026.67	2191.25	2352.81	2003.52	2169.38	2200.15	2052.06	2007.23	1814.54	1977.55	2053.6
ASXL3	1.1102	0	0	0	3.61726	0	8.63839	7.33945	6.16813	2.5208	6.9675	3.64071
ASZ1	0	0	0	0	0	0	0	0	0	0	0	0
ATAD1	3109.79	3319.25	3619.26	4447.59	3695.93	3952.91	3654.27	3327.27	3556.08	3368.91	3570.54	3334.72
ATAD2	16917.4	17420.2	17589.8	17088.1	14953.8	16673.9	12445.1	11602.5	11010.7	10237.8	9991.1	10057.1
ATAD2B	801.501	733.672	729.249	728.799	614.533	766.206	621.505	568.418	579.314	491.417	496.773	530.837
ATAD3A	1767.89	1628.84	1452.18	1082.32	1371.95	1143.64	1155.82	1379.58	1402.59	1153.77	1222.37	1200.61
ATAD3B	1983.6	1870.82	1749.49	1134.2	1515.04	1293.7	1467.67	1724.1	1679.95	1317.66	1312.88	1281.3
ATAD3C	10.3602	10.6481	4.54375	6.5821	9.0025	9.98122	10.0993	14.604	16.293	14.1012	10.8745	6.7885
ATAD5	2765.63	2676.85	2739.79	2769.46	2493.87	2900.66	2212.65	2095.78	2068.47	1649.49	1531.6	1703.05
ATAT1	430.908	412.82	408.661	399.218	400.649	451.858	381.113	382.371	357.868	340.121	345.378	345.705
ATCAY	9.32781	8.27864	14.7953	5.26193	12.3828	9.05944	5.38418	9.44218	7.67205	12.9353	9.41684	14.7189
ATE1	1306.78	1412.89	1492.08	1611.72	1409.45	1453.41	1278.87	1220.9	1213.99	1197.15	1095.1	1015.74
ATE1-AS1	6.17556	3.57175	2.20239	5.32784	4.47468	7.45392	10.8416	8.7035	11.3829	5.80691	10.2874	8.94456
ATF1	1435.1	1395.31	1430.93	1256.6	1174.86	1253.42	1393.15	1245.88	1274.77	1198.59	1243.48	1188
ATF2	1798.98	1883.21	1903.14	1710.68	1623.5	1694.25	1295.38	1182.8	1209.32	1214.85	1176.29	1174.78
ATF3	188.296	182.956	207.465	570.686	483.601	485.649	2043.91	1976.86	1783.91	2226.57	2371.36	2264.6
ATF4	14223	15879.4	14770.6	12319.7	12423.3	12529.3	16608.6	15717.3	15465.2	17346.2	18500.8	16691.2
ATF5	1789.97	1852.16	1714.15	1578.29	1545.28	1412.43	1650.91	1770.6	1724.42	1868.54	1844.25	1758.79
ATF6	2763.23	3163.25	3019.83	3399.99	3250.36	3366.05	3596.48	3339.29	3207.61	3790.21	3528.49	3618.97
ATF6B	3435.17	3721.61	3292.69	3532.09	3577.51	3290.13	3555.35	3635.87	3423.08	3686.13	4119.93	3851.76
ATF7	1480.43	1806.02	1772.81	1762.1	1608.13	1965.2	1607.1	1763.8	1562.67	1567.15	1533.62	1529.74
ATF7-NPFF	10.4934	9.93275	13.665	19.6704	0	12.4526	15.3994	0	25.2241	25.1149	2.77482	7.35931
ATF7IP	2455.79	2462.19	2579.15	3017.15	2428.94	2962.89	2819.01	2509.94	2514.51	2278.03	2381.25	2484.92
ATF7IP2	294.59	248.58	301.272	240.896	274.226	277.112	258.554	259.916	223.715	264.327	243.448	246.257
ATG10	284.847	291.146	360.39	268.328	316.045	247.736	213.077	214.123	212.837	223.144	238.217	232.332
ATG101	1337.27	1507.3	1416.96	1367.28	1398.14	1504.86	1798.31	1710.16	1662.92	1889.81	2031.96	1752.16
ATG12	1377.88	1328.84	1422.31	1587.75	1505.84	1512.48	1561.45	1520.16	1525.44	1697.67	1595.28	1565.52
ATG13	2799.15	3033.11	2862.48	3025.41	3142.04	3049.53	3670.15	3463.28	3537.15	4237.23	4312.14	4325.16
ATG14	1327.47	1291.11	1193.96	1463.65	1372.8	1483.3	1662.14	1614.23	1793.34	1764.33	1845.86	1804.49
ATG16L1	1251.9	1251.61	1211.51	1195.59	1171.77	1259.32	971.657	983.413	1009.34	1064.84	1149.47	1128.34
ATG16L2	121.652	105.785	93.4881	94.0782	109	112.064	136.086	166.105	136.985	130.027	125.367	106.357
ATG2A	842.949	681.847	706.239	637.733	733.434	600.204	1014.34	1121.34	1154.37	1104.48	1093.86	1122
ATG2B	7272.26	7190.7	7332.3	7646.04	6719.77	7596.56	7049.51	6498.35	6460.53	5957.82	6038.92	6321.58
ATG3	2736.17	3039.91	2913.76	2992.06	2991.73	2877.86	2629.62	2387.93	2356.85	2710.18	2699.81	2548.29
ATG4A	285.787	290.899	266.175	311.426	293.948	321.623	426.389	390.848	369.079	437.682	437.268	407.14
ATG4B	1500.12	1484.67	1484.76	1221.2	1427.12	1214.12	1283.44	1327.78	1524.1	1317.92	1359.07	1235.63
ATG4C	730.28	760.949	766.567	900.669	880.724	891.113	602.973	588.842	571.863	615.27	607.147	564.21
ATG4D	636.663	562.515	505.645	392.32	488.172	381.74	441.255	491.493	499.97	562.352	559.327	494.78
ATG5	1758.04	1933.03	1697.08	1777.31	1733.46	1764.34	1533.64	1433.18	1418.03	1611.41	1704.41	1567.01
ATG7	1479.1	1620.18	1533.83	1711.56	1525.64	1702.04	1487.74	1389.63	1318.05	1523.68	1594.21	1478.68
ATG9A	2054.57	2074.48	1818.72	1679.11	1736.54	1706.77	1715.49	1549.49	1686.85	1780.13	1954.05	1828.22
ATG9B	1.12848	3.44579	1.23628	6.59037	14.8	4.40468	42.5796	56.6027	64.8795	104.451	94.7278	132.41
ATIC	5159.52	5184.3	4831.34	5204.67	4551.28	5158.66	3985.28	3632.56	3654.42	3577.1	3717.06	3523.28
ATL1	34.2623	46.5365	31.5863	36.8373	55.8149	49.0302	51.4458	54.3	65.5528	78.8423	69.2603	66.6571
ATL2	2129.12	2199.71	2176.3	2371.34	2155.06	2463.87	1627.15	1543.08	1548.78	1678.94	1646.46	1638.43
ATL3	1783.06	1827.75	1735.2	1673.24	1568.52	1638.16	1826.86	1584.39	1617.43	1932.8	1916.11	1872.63
ATM	2464.99	2306.01	2589.68	2783.57	2451.92	2992.95	2135.35	1978.56	1912.25	1688.24	1677.05	1669.75
ATMIN	3628.46	3710.16	3665.99	3844.77	3431.74	3900.87	3655.06	3255.34	3433.02	3796.2	3609.59	3744.13
ATN1	6321.06	5867.37	5890.71	4838.29	5005.98	4615.78	5209.75	5571.13	5645.24	4869.09	5022.71	5247.22
ATOH1	2.06916	1.18474	2.25661	0	1.1239	0	2.02266	0	1.9126	0	0	0
ATOH7	5.1644	2.37325	1.11947	6.61836	1.12223	3.6745	4.72719	6.91457	5.72292	2.33737	5.83643	5.62588
ATOH8	10.1136	8.15817	12.3475	2.8513	9.48935	2.94437	2.82577	3.61045	5.52609	5.25632	2.9734	4.91176
ATOX1	775.64	929.665	850.05	807.353	903.031	741.6	619.118	562.993	557.209	683.224	736.984	682.653
ATP10A	9.65433	3.14041	1.51192	1.09021	12.4504	7.24942	25.1776	20.7646	20.4776	7.47194	13.9589	11.5337
ATP10B	3.24454	5.15989	2.88375	5.02548	9.34138	4.07455	4.94916	2.64299	13.2163	10.7306	5.38685	17.473
ATP10D	1006.29	961.058	960.879	1378.27	1311.75	1416.99	1184.8	1032.89	1088.58	1257.06	1194.16	1246.46
ATP11A	2102.34	2038.53	2125.57	2590.15	2266.03	2528.13	2591.23	2565.32	2588.45	2221.6	2174.77	2320.14
ATP11A-AS1	1.08959	1.12551	1.18692	2.5075	0	1.82937	1.92155	0	1.00697	1.23417	0.690706	0
ATP11AUN	0	0	0	1.31965	0	0	0	0	0	0	0	1.12863
ATP11B	3999.52	3859.72	4128.81	3863.86	3366.11	3736.73	2895.34	2705.42	2466.89	2885.73	2829.68	2856.15
ATP11C	921.961	888.872	933.309	906.797	769.806	822.422	688.84	593.976	620.611	600.315	497.71	576.382
ATP12A	0	1.18308	1.13734	1.31613	3.3772	0.906745	0.67326	2.57651	4.79457	1.17577	1.44953	4.52828
ATP13A1	1706.31	1620.89	1338.09	1407.27	1516.91	1426.45	1570.12	1753.37	1772.08	1634.54	1752.27	1654.11
ATP13A2	881.117	789.438	731.607	670.793	774.372	637.965	799.152	902.75	961.305	850.132	925.229	853.073
ATP13A3	9220.96	9220.53	9587.08	10491.4	9391.26	10371.5	9691.9	8748.57	8656.24	8184.47	7678.56	8008.58
ATP13A4	4.70166	0	0	0	1.77032	0	2.21922	2.8202	1.50717	2.1141	0.791871	3.53551
ATP13A4-AS1	0	0	0	0	0	0	0	0	0	0	0	0
ATP13A5	0	0	0	0	0	0	1.05018	0	0	1.18531	1.99896	0
ATP13A5-AS1	0	0	1.06855	0	0	0.956972	0.681799	0.881577	0.938846	1.14787	0	2.20986
ATP1A1	39109.9	40879.2	37446.7	38779.1	34774.4	38485.9	27555.4	24792.4	24789.7	25400.7	26660.6	25239.9
ATP1A1-AS1	57.5426	63.0187	51.6238	60.3399	64.7945	77.465	127.565	106.409	116.23	141.414	118.948	118.439
ATP1A2	6.21925	2.36506	6.83241	6.57604	3.37747	8.14971	2.69178	5.14908	1.91836	3.52853	2.8968	4.52986
ATP1A3	49.378	72.0177	43.7395	93.5058	104.992	133.565	139.346	133.399	119.531	175.153	182.079	176.692
ATP1A4	0	0	0	0	0	0	0	0	0	0	0	0
ATP1B1	2349.54	2409.74	2521.84	2504.87	2319.74	2544.06	2218.85	1982.24	2175.6	2095.82	2117.21	2154.41
ATP1B2	8.6343	9.86576	11.0756	19.5198	20.6337	15.5581	10.684	11.5775	14.1977	15.2307	21.3128	8.28948
ATP1B3	6250.74	6354.47	6155.92	6859.4	6395.49	6760.66	5556.68	5008.68	5331.28	5985.74	5799.45	5624.35
ATP1B4	0	2.30729	5.54879	3.83963	4.38604	3.53557	0.656511	3.34063	2.80597	4.5875	1.40956	1.10134
ATP23	150.338	116.9	124.113	137.522	155.733	162.753	106.847	76.3999	84.7285	99.9922	97.0863	96.4725
ATP2A1	146.817	137.368	113.7	110.448	111.395	128.707	181.783	172.591	169.813	171.62	153.08	162.463
ATP2A1-AS1	23.6554	21.5588	34.4222	26.7628	26.9106	28.431	20.2094	26.7546	23.8656	35.3725	19.7224	21.4971
ATP2A2	29509	29631.6	28751.3	31069.8	27233.3	30225.1	26212.9	24018.9	23868.9	24053.5	24757.2	25199.2
ATP2A3	88.522	79.0874	80.5953	57.7617	70.7578	53.3857	44.3248	57.4091	55.4924	57.3125	62.8915	55.3848
ATP2B1	2123.16	1988.64	2163.48	2823.61	2434.31	2640.51	2853.64	2663.44	2495.78	2706.63	2551.9	2711.24
ATP2B1-AS1	12.4257	2.36746	7.93139	7.90605	11.2478	4.54657	31.661	40.4185	26.8133	38.7416	24.6758	27.1281
ATP2B2	0	1.36928	1.01516	2.3377	0	2.41178	1.55843	0.993454	0.853787	0	0	1.31222
ATP2B2-IT2	0	0	0	0	0	0	0	0	0	0	0	0
ATP2B3	1.29563	1.47756	0	0	0.741047	0.594111	1.68168	3.22907	0	1.5493	0	0
ATP2B4	918.628	940.708	906.61	1561.38	1295.18	1523.13	1754.68	1687.68	1643.84	2179.51	2134.98	2220.4
ATP2C1	7450.5	7518.2	7713.69	9977.78	8983.73	9791.51	10253.1	9423.16	9368.29	10947.5	10989.7	10682.5
ATP2C2	227.491	252.355	209.135	325.205	279.781	291.825	732.789	739.415	692.547	728.925	654.676	642.736
ATP2C2-AS1	55.9158	68.6564	90.6444	108.049	112.478	120.029	112.498	145.335	166.625	131.487	129.911	135.64
ATP4A	0	0	0	0	1.12524	0	0.673333	0	0	0	0	0
ATP4B	0	0	1.1191	0	0	0	0.675359	0	0	0	0	0
ATP5F1A	16259.5	16983.8	16161.5	15509.3	14897.7	15910.8	11420.3	10239.8	10029.3	10460.4	10649.3	10386.5
ATP5F1B	27725.4	30097.5	27447.2	26471.4	24711.2	26274.9	21915.6	20108.1	20512.9	20573.9	21661.7	20025.7
ATP5F1C	3971.41	4576.44	4616.89	4085.39	4082.18	3956.67	2878.43	2794.12	2650.99	2852.21	2905.55	2567.06
ATP5F1D	822.765	729.781	600.787	371.434	489.15	385.391	420.832	532.292	563.146	530.146	545.21	553.989
ATP5F1E	4065.86	4968.54	4978.04	3651.27	4541.25	3806.6	3244.98	3323.69	3422.76	4064.92	3817.95	3620.83
ATP5IF1	1569.29	1541.86	1603.45	1257.55	1431.92	1264.13	1350.55	1378.86	1450.28	1514.23	1457.77	1419.7
ATP5MC1	2525.15	3114.1	2704.04	2421.18	2519.11	2358.32	1819.28	1744.96	1672.86	1823.11	1905.62	1585.17
ATP5MC2	4197.36	4729.31	4084.63	4032.43	4205.14	4125.49	2884.86	2779.09	2482.42	2814.7	3003.07	2666.09
ATP5MC3	5369.62	6200.5	6290.54	4223.61	4485.21	4062.63	2798.89	2632.66	2727.19	2752.96	2769.27	2670.27
ATP5MD	1650.58	2046.82	2122.27	1544.3	1788.51	1674.48	1431.54	1461.92	1295.94	1571.07	1642.11	1482.94
ATP5ME	777.197	1102.96	1033.33	702.87	900.796	731.249	597.467	676.216	639.338	792.604	735.54	693.29
ATP5MF	1987.01	2371.24	2427.23	1805.01	1959.78	1672.84	1367.13	1321.76	1358.1	1358.33	1418.66	1204.28
ATP5MF-PTCD1	0	44.9354	145.769	138.093	0	0	18.1692	52.3474	31.6537	138.793	71.6934	0
ATP5MG	2808.38	3421.29	3393.25	2280.54	2529.24	2367.09	1778.4	1845.1	1846.12	1997.18	1866.12	1751.04
ATP5MGL	1.02679	0	0	0	1.11624	0	0.679129	0.874453	1.89006	0	0.738401	1.11327
ATP5MPL	1362.52	1749.75	1769.7	1139.26	1470.41	1206.75	904.595	925.468	887.715	1021.48	1103.96	891.787
ATP5PB	12197.9	14048.4	14437.5	12488.7	12483.5	12046.8	9132.23	8405.92	8577.56	9086.99	8922.96	8598.8
ATP5PD	2754.8	3385.58	3182.47	2799.73	2804.93	2905.1	2097.57	1959.5	1952.03	2294.68	2215.62	1918.4
ATP5PF	1182.22	1503.71	1475.91	996.909	1015.93	1036.08	747.807	768.71	770.034	834.474	804.781	711.456
ATP5PO	7153.66	8301.9	7827.07	7170.76	7081.34	7664.11	5184.56	4801.8	4654.66	5480.08	5797.64	5020.94
ATP6AP1	4735.26	4949.12	4431.23	4923.86	4968.88	4862.84	5819.25	5375.62	5570.41	6424.15	6888.13	6457.64
ATP6AP1L	163.571	123.741	144.978	164.547	151.496	165.927	168.18	176.892	171.692	199.689	200.07	205.111
ATP6AP2	2953.86	2876.42	2784.15	3114.37	2802	3091.98	3032.51	2641.91	2806.94	3114.65	3133.39	2949.13
ATP6V0A1	2735.03	2575.52	2449.76	3133.65	2776.5	3099.2	3183.96	3064.36	2970.79	3182.79	3286.27	3196.64
ATP6V0A2	1413	1497.61	1382.05	1815.23	1715.46	1847.95	1860.33	1514.69	1652.52	1573.03	1533.54	1558.3
ATP6V0A4	1.0487	2.39772	3.44247	0	1.13914	0	4.09349	4.35484	1.93968	3.56691	3.6752	2.28952
ATP6V0B	2200.96	2460.43	2308.15	2166.55	2514.26	2343.87	2542.63	2536.92	2569.75	2672.72	3098.01	2669.73
ATP6V0C	2175.41	1857.96	2097.1	1491.19	1728.73	1459.86	2030.72	2034.21	2304.76	2660.52	2523.47	2666.51
ATP6V0CP3	0	0	0	0	0	0	0	0	0	0	0	0
ATP6V0D1	3652.73	3797.12	3270.59	3628.33	3746.36	3612.89	4005.26	3768.38	3773.89	4652.16	4883.54	4442.46
ATP6V0D2	0	0	0	0	1.12413	0	0.67407	1.72217	0.956641	8.20838	15.2614	6.77405
ATP6V0E1	2373.65	2751.65	2574.43	2254.48	2335.65	2414.33	2407.06	2200.56	2249.62	2770.16	2955.64	2640.02
ATP6V0E2	462.852	458.788	395.935	349.216	383.004	330.346	435.952	424.252	447.224	385.103	426.067	382.461
ATP6V0E2-AS1	42.4574	48.5298	36.2694	35.5729	30.3709	45.4535	71.401	66.2088	67.0402	41.0945	66.0349	56.5236
ATP6V1A	5319.34	5394.75	5415.41	6393.3	5796.79	6014.7	6428.12	5885.59	5938.02	6101.8	6150.7	6234.97
ATP6V1B1	34.1559	36.7832	27.0338	19.8359	43.8534	42.5203	21.6083	23.309	25.8229	21.0984	22.5877	19.1848
ATP6V1B1-AS1	5.64988	5.25129	4.90722	4.75645	4.91359	7.24289	2.98877	0.961984	2.53832	1.03586	4.5924	0
ATP6V1B2	2210.41	2367.24	2280.38	2504.2	2329	2415.88	2534.22	2304.3	2391.7	2713.31	2627.9	2681.39
ATP6V1C1	4976.65	5162.7	5161.84	5745.69	5347.87	5673.92	6245.33	5708.98	5554.99	6357.73	6459.27	6226.78
ATP6V1C2	50.0147	50.8211	52.7517	41.2142	42.2062	75.0231	68.7181	83.4012	54.6337	76.4628	64.9648	51.555
ATP6V1D	1878.29	2077.24	2071.49	2205.47	2104.71	2214.18	2992.18	2722.85	2689.03	3221.32	3130.2	2769.31
ATP6V1E1	2221.29	2460.03	2367.58	2378.12	2357.83	2455.84	2710.14	2547.1	2451.87	2957.98	3130.01	2778.75
ATP6V1E2	148.928	159.631	132.268	124.44	120.727	118.214	126.092	127.709	141.12	139.292	131.531	155.091
ATP6V1F	809.339	950.421	835.081	706.31	840.617	712.741	953.571	1037.11	905.842	1114.74	1133.57	967.962
ATP6V1FNB	19.6845	13.0142	19.3117	23.6952	29.2584	21.7764	31.6442	36.0799	49.8381	27.0277	45.672	45.2574
ATP6V1G1	1647.7	1727.47	1864.18	1946.58	2011.32	1754.39	2554.99	2364.05	2418.53	2807.96	2747.35	2738.32
ATP6V1G2	3.22501	2.47604	4.63905	9.67694	4.67255	7.69663	12.0134	12.6167	1.8109	19.4775	10.9152	12.5957
ATP6V1G2-DDX39B	239.02	220.332	156.938	279.719	286.63	282.726	240.664	257.511	234.344	287.247	195.527	242.698
ATP6V1G3	0	0	0	0	0	0	1.56307	0	1.06705	0	0	0
ATP6V1H	2661.29	2509.08	2498.81	2160.39	2140.41	2292.52	2274.6	2222.51	2229.95	2436.99	2517.48	2402.58
ATP7A	380.274	345.186	367.507	395.528	375.147	368.093	299.202	261.488	254.021	347.26	348.042	351.664
ATP7B	192.143	179.03	184.166	232.864	233.719	219.63	319.878	296.496	301.623	287.458	265.564	270.546
ATP8A1	61.1279	57.2003	74.9712	75.8857	52.6974	63.7986	45.4357	53.78	58.2205	42.185	40.3734	47.9852
ATP8A2	28.8608	35.4886	38.4974	46.0303	39.2287	39.842	54.9728	37.4762	46.0442	38.4643	25.3426	43.1076
ATP8B1	897.468	944.815	983.505	767.644	743.645	845.206	732.798	642.437	635.488	581.581	630.634	627.445
ATP8B2	260.153	334.05	262.811	449.473	464.873	463.517	869.465	803.755	862.857	912.353	944.292	964.618
ATP8B3	50.3492	52.7566	53.0322	26.6596	49.3502	56.236	27.9226	26.4831	25.4455	42.6277	36.8616	33.9139
ATP8B4	4.41916	1.26131	2.03518	2.80644	0	1.45719	2.87112	2.78662	2.04438	2.86465	3.09093	1.20676
ATP8B5P	0.937258	0	1.17363	0	1.16714	0	2.09883	5.94322	3.80961	2.43541	2.9286	3.36786
ATP9A	2053.34	2023.47	1974.34	1518.84	1592.46	1627.84	1810.46	1745.65	1707.45	1758.9	1852.26	1947.7
ATP9B	413.874	434.781	403.18	360.696	396.903	392.184	316.659	339.431	352.735	324.811	349.966	341.842
ATPAF1	3002.71	3226.86	3078.12	3109.22	2911.84	3095.74	2499.86	2284.02	2343.64	2425.59	2404.07	2245.08
ATPAF2	478.409	465.101	472.345	397.148	458.612	373.902	424.819	404.552	414.183	434.451	426.429	392.433
ATPSCKMT	627.744	551.466	686.038	628.037	644.148	611.438	384.232	415.942	421.103	495.824	440.055	483.924
ATR	4298.68	4298.98	4484.5	4973.75	4219.37	4851.32	3535.02	3096.78	3003.13	2840.33	2713.52	2845.63
ATRAID	1783.61	2031.79	1954.26	1970.05	2025.35	1941.92	1604.6	1448.95	1388.27	1637.72	1757.39	1562.76
ATRIP	530.932	426.827	573.562	552.955	482.352	499.85	403.508	382.183	489.302	416.771	374.29	380.619
ATRIP-TREX1	226.932	327.662	119.385	307.934	246.486	261.122	149.441	176.897	82.4486	114.025	153.631	138.082
ATRN	2245.87	2495.25	2518.82	2619.25	2131.41	2386.78	2071.95	1979.44	1844.44	1790.45	1784.75	1931.3
ATRNL1	26.7246	42.39	40.5466	34.7321	60.5948	54.1104	53.0616	46.4886	52.5116	46.4737	45.5374	66.8782
ATRX	3249.44	3123.16	3406.62	3531.9	3078.03	3472.93	2909.4	2688.35	2572.81	2524.49	2363.57	2625.19
ATXN1	228.928	234.217	258.999	313.459	281.183	297.899	702.17	694.841	723.95	880.951	941.86	973.695
ATXN1-AS1	52.8541	47.3097	45.5092	59.204	52.9051	67.9643	123.844	135.642	124.658	184.599	156.486	164.153
ATXN10	11888.5	12168.5	11199.8	9399.98	9230.19	9414.12	7087.18	6485.31	6508.87	7026.78	7147.5	6868.14
ATXN1L	5890.8	6009.74	6137.65	5880.2	5494.75	5691.58	5355.29	5172.6	4958.08	4376	4387.36	4630.43
ATXN2	1399.18	1346.99	1308.29	1527.08	1320.36	1386.22	1197.62	1278.77	1245.65	1198.72	1217.55	1380.31
ATXN2-AS	8.11036	6.03132	3.09121	0	3.31111	0.989561	2.06142	2.68436	9.27158	2.26295	7.57255	1.0891
ATXN2L	11272.4	10351.2	9986.26	9384.39	9242.35	9358.34	10662.2	11378.1	11366.5	10404.6	10920.7	11028.9
ATXN3	2002.57	2120.07	2199.63	2246.96	2135.67	2329.53	1986.4	1879.78	1843.8	2075.65	1967.65	2005.11
ATXN3L	0	0	0	0	0	0	0	0	0	0	0	0
ATXN7	1136.57	1074.84	1173.88	1328.45	1191.01	1311.37	1532.93	1434.18	1398.88	1231.52	1200.35	1330.24
ATXN7L1	153.45	138.873	195.597	155.214	152.778	171.04	213.269	208.894	249.171	212.627	239.371	203.257
ATXN7L2	650.925	614.33	605.082	653.45	658.563	640.99	656.535	697.917	686.12	607.343	597.104	602.451
ATXN7L3	4635.75	4604.66	4424.37	4625.93	4432.97	4733	5128.09	4858.57	5144.44	5166.62	5128.89	5221.38
ATXN7L3B	3662.32	3925.84	3685.43	3827.48	3581.23	3866.62	3605.07	3488.65	3627.68	3720.21	3599.57	3780.28
ATXN8OS	0	0	0	0	0	0	0	0	0	0	0	0
AUH	695.492	642.55	734.282	645.474	697.647	613.894	509.529	530.819	562.591	549.433	560.658	661.703
AUNIP	670.091	713.472	729.656	615.559	597.139	667.104	455.122	442.115	441.439	452.918	435.499	442.378
AUP1	4817.57	5206.23	4655.86	5069.89	5018.21	4774.46	4978.81	4896.13	4948.84	4841.43	5477.74	4864.38
AURKA	5486.63	5487.55	5334.79	6146.48	5827.59	6250	3602.15	3317.61	3285.49	3291.21	3347.46	3205.22
AURKAIP1	1397.51	1413.41	1315.1	1078.01	1259.72	996.829	1067.63	1142.34	1157.73	1156.7	1179.53	1131.29
AURKAP1	48.5485	46.2756	36.9539	58.2348	44.8919	56.0215	83.7334	90.742	87.7604	63.1164	75.134	81.0221
AURKB	2337.62	2401.09	2343.97	2180.72	2269.29	2191.43	1684.27	1758.48	1672.11	1546.75	1628.25	1426.81
AURKC	21.7291	22.214	18.2978	24.6704	14.7755	23.4254	20.752	32.6114	15.7772	27.1562	27.2218	17.5474
AUTS2	55.2346	39.5453	48.7663	21.3507	45.0142	30.2199	34.9504	44.0412	29.8663	48.5392	37.7927	57.5926
AVEN	474.817	487.846	459.342	616.58	591.02	632.649	601.097	514.523	495.849	597.872	626.925	583.194
AVIL	24.3087	16.4681	19.8013	32.4234	49.9171	38.8399	78.2139	49.37	59.2008	96.2265	106.658	126.646
AVL9	868.722	872.151	979.196	1003.44	821.424	827.426	1058.17	1161.34	1053.41	971.987	1064	1005.18
AVP	0	0	0	0	0	0	0	0	0	0.773737	0.480301	0
AVPI1	779.875	732.923	744.78	847.707	827.047	750.46	909.422	901.835	902.778	1031.83	1083.71	1017.15
AVPR1A	2.0734	1.18235	1.13959	0	0	0	1.34568	0	0.959414	0	0	0
AVPR1B	1.03644	2.36529	0	0	0	1.81178	0.673013	1.71671	0	2.35193	0.72435	0
AVPR2	0	0	0	1.51357	1.28308	0	0	1.62519	0	0	0	0
AWAT1	0	0	0	0	0	0	0	0	0	0	0	0
AWAT2	0	0	0	0	0	0	0	0	0	0	0	0
AXDND1	1.13342	7.10851	1.93747	3.34702	1.2312	3.98635	4.87702	4.31684	6.52648	3.85432	10.4921	3.71098
AXIN1	1982.83	2107.17	1840.16	1757.39	1651.8	1570.08	1932	2041.91	2078.3	1965.58	1939.66	1964.82
AXIN2	9.3781	5.94878	11.4289	9.26595	4.52724	8.21004	12.0741	7.77419	4.7755	7.09189	8.32462	11.3804
AXL	5410.97	5355.71	5373.56	9840.18	8286.6	8878.59	9338.79	8674.63	8771.58	8043.74	8258.71	7430.47
AZGP1	0	0	0	0	0	0	0	0.867192	0	0	0	1.12179
AZGP1P1	0	0	0	0	0	0	0	0	0	0	0	0
AZI2	1251.32	1263.17	1276.2	1416.17	1301.76	1469.06	1566.57	1417	1312.91	1432.01	1432.46	1447.02
AZIN1	11552.7	11871.6	11943.4	10513.2	9926.11	10708.8	8992.9	8612.41	8018.51	8122.81	8025.63	7718.05
AZIN2	15.9232	13.4412	19.6238	5.58054	9.50767	19.1337	23.947	19.5538	12.6307	41.723	24.1121	18.1435
AZU1	0	1.19139	1.09752	0	0	0	0	1.74318	0	1.15989	0.735898	0
B2M	15180.6	17171.1	17377.5	14359.2	16095	15087.8	23902.1	22640.8	22510.9	22828	23981.4	21683.6
B3GALNT1	1317.96	1261.57	1359.09	1303.39	1144.65	1220.9	1150.64	1059.94	1004.3	926.745	965.98	889.355
B3GALNT2	2798.4	2742.27	2840.93	2978.03	2589.94	3005.44	2135.85	2055.56	2103.39	2061.84	1969.19	2122.94
B3GALT1	206.415	219.718	202.583	183.921	228.338	219.751	205.031	252.015	228.094	206.838	182.288	198.02
B3GALT1-AS1	0	0	0	0	0	1.86582	0	0	1.89624	0	0	0
B3GALT2	0	0	2.27011	0	0	2.72391	1.34679	0.859337	1.91634	0	0.725207	1.13109
B3GALT4	60.9757	99.6203	102.157	80.6588	87.5805	54.9867	115.412	122.59	114.564	183.677	170.509	170.083
B3GALT5	2.07764	5.91756	1.14429	5.26218	3.38467	2.7131	1.34699	5.14969	2.83316	2.35885	2.897	4.54242
B3GALT5-AS1	0	0	0	0	2.33593	0	0	0	0	0	0	0
B3GALT6	603.584	550.523	560.416	554.907	535.317	567.79	435.242	430.127	498.789	476.498	449.398	440.699
B3GAT1	10.7549	18.734	5.98725	28.7909	16.6232	22.1965	30.0901	33.6988	35.3666	35.2774	38.9706	44.824
B3GAT1-DT	0	0	0	0	0	0.910157	0	0	0	0	0	0
B3GAT2	30.0661	21.2811	29.6378	10.5176	23.6468	34.3803	32.2945	33.4547	32.6231	27.0624	17.3731	24.9239
B3GAT3	359.244	349.063	316.337	266.611	343.563	311.774	457.544	492.62	476.303	453.572	532.769	492.441
B3GLCT	445.925	444.913	416.915	478.847	427.261	434.592	358.062	350.722	351.787	362.484	312.727	350.016
B3GNT10	335.623	298.188	296.276	342.358	321.798	305.964	349.485	376.376	361.24	370.062	336.483	372.14
B3GNT2	1047.94	1028.41	1099.16	1089.82	1033.27	1190.05	1292.51	1274.96	1196.38	1233	1265.56	1211.25
B3GNT3	121.818	127.883	120.54	241.683	197.245	215.301	555.393	503.015	545.162	587.715	590.345	515.42
B3GNT4	47.9189	31.6061	48.8029	43.3367	57.7284	61.4738	48.4267	64.4848	60.9346	72.2647	54.398	55.7073
B3GNT5	1172.63	1220.23	1223.1	1259.34	1170.82	1274.19	1593.94	1445.5	1442.47	1456.59	1448.63	1465.65
B3GNT6	1.03498	2.36857	3.39132	0	3.37289	0	0.673959	0	0.956893	5.86488	0	1.12935
B3GNT7	22.8001	17.7586	15.8981	17.1014	14.6342	11.8099	27.6232	26.613	26.8016	25.8186	27.5721	35.0808
B3GNT8	20.5961	16.156	17.6938	9.54757	21.2091	5.75371	29.6769	29.7991	36.0592	44.1514	46.5456	51.4502
B3GNT9	178.055	146.82	152.768	247.841	236.148	221.199	403.615	391.493	388.631	494.015	488.703	481.292
B3GNTL1	265.283	262.755	255.515	162.062	199.12	201.027	141.165	152.749	163.584	116.726	142.458	113.709
B4GALNT1	755.667	714.573	731.626	717.658	734.446	701.747	489.813	505.675	596.814	696.777	671.971	661.669
B4GALNT2	160.841	149.035	164.444	232.754	188.212	230.641	195.867	229.935	238.202	156.661	191.859	206.413
B4GALNT3	21.7677	15.3727	19.3597	42.0857	33.7751	26.2588	53.8349	36.9008	59.4704	87.0391	107.179	120.044
B4GALNT4	53.695	56.6122	42.2357	61.6069	54.8826	53.1977	60.3753	70.5767	73.436	54.0583	44.1201	52.874
B4GALT1	3038.97	3206.31	2830.52	2902.34	2866.29	2899.18	3801.03	3462.94	3489.69	3858.48	3697.95	3710.49
B4GALT1-AS1	1.09158	7.60875	10.4263	1.42135	3.93338	4.10338	7.48467	0.929197	2.0095	3.68872	7.23408	6.35004
B4GALT2	2100.34	2176.78	1968.67	1901.26	1905.7	1917.38	1645.38	1691.37	1672.88	1767.27	1785.47	1703.54
B4GALT3	1621.36	1641.53	1441.23	1577.53	1563.54	1429.68	1507	1473.04	1397.54	1515.13	1659.72	1532.74
B4GALT4	730.746	738.77	694.97	896.383	860.506	887.164	943.024	855.567	807.337	937.551	964.494	977.774
B4GALT4-AS1	0	0	0	0	0	0	0	0	0	0	0	0
B4GALT5	4655.28	4619.81	4649.8	4423.23	4383.23	4581.78	6335.62	5915.95	6116.81	5675.49	5595.16	5808.7
B4GALT6	217.054	177.36	212.833	168.313	181.433	191.879	278.945	213.499	229.957	195.932	200.431	191.816
B4GALT7	517.629	572.867	523.202	469.63	510.183	461.515	532.868	525.949	531.894	530.142	572.161	549.5
B4GAT1	451.951	459.837	420.145	377.691	412.34	340.86	332.507	328.456	302.978	333.849	349.252	329.323
B9D1	536.603	659.079	637.867	595.308	648.433	623.769	436.516	514.957	410.832	450.44	510.07	430.605
B9D2	86.2727	77.9832	66.9228	53.5503	73.2246	76.2347	70.9677	61.2189	49.6526	73.4011	89.6622	81.0009
BAALC	3.84039	1.04104	8.33487	1.15914	2.96582	4.52737	9.21557	7.44637	4.7435	7.18895	6.26546	6.97923
BAALC-AS1	0	3.58474	0	0	2.22932	1.8934	4.08061	0	3.77101	3.45987	5.92559	2.2204
BAALC-AS2	2.0296	1.20533	1.0347	2.72771	0	0	0	0	0	0	0	0
BAAT	11.427	15.4292	17.0698	13.2084	22.1742	14.5744	18.2363	14.6537	16.9946	12.9586	15.2763	14.7453
BABAM1	1685.16	1792.95	1653.47	1496.88	1635.01	1599.33	1356.88	1372.64	1279.68	1414.57	1534.5	1412.28
BABAM2	882.121	969.833	926.175	963.664	880.347	993.494	830.848	742.555	787.915	894.214	904.82	785.355
BABAM2-AS1	8.26703	3.55822	7.85438	9.25765	7.85906	1.83366	22.9497	37.9934	28.6365	24.5637	10.2036	20.2709
BACE1	912.384	867.76	909.975	1086.36	886.529	984.486	924.327	846.613	870.897	895.261	854.272	950.712
BACE1-AS	25.6879	33.3886	17.4817	14.6952	25.6899	32.8352	19.0029	30.564	25.5439	24.3157	25.0701	23.4082
BACE2	541.219	569.358	554.357	349.952	342.172	380.305	339.91	307.958	324.428	300.773	250.029	309.948
BACH1	361.804	401.804	395.396	397.495	381.425	440.265	619.806	622.473	648.968	658.312	637.361	650.987
BACH1-IT2	0	0	0	0	0	0	0.679093	0	0	0	0	0
BACH1-IT3	0	0	0	0	0	0	0	0	0	0	0	0
BACH2	38.644	57.3884	63.8849	77.243	74.3089	54.6486	206.667	144.136	179.021	146.46	118.213	150.42
BAD	567.31	557.283	526.153	283.846	395.318	297.969	395.571	449.653	470.504	447.577	473.301	409.19
BAG1	614.347	679.125	634.925	658.235	603.156	652.463	505.649	465.63	477.274	480.598	480.673	476.309
BAG2	2160.17	2326.95	2404.19	2228.41	2246.33	2265.13	1471.19	1350.26	1350.86	1488.39	1425.07	1319.78
BAG3	3381.59	3239.8	3091.64	3232.12	3296.55	3091.12	2814.19	2676.72	2825.32	3247.17	3437.33	3349
BAG4	440.458	448.859	485.499	403.664	458.009	446.771	488.46	396.89	447.78	461.708	485.964	452.188
BAG5	2847.74	2735.7	2838.39	3033.67	2763.88	3040.97	2712.41	2554.92	2544.46	2623.95	2452.38	2583.5
BAG6	11061.1	10966	9817.85	10334.8	10091.2	10086.2	10997.9	10582.8	10913.2	10249.9	10929.6	10207.4
BAGE2	1.03605	3.54927	2.27216	1.31636	5.62669	6.35102	2.01981	2.57704	2.87535	3.52547	2.8997	6.78883
BAGE5	0	0	0	0	0	0	0	0	0	0	0	0
BAHCC1	179.967	164.186	148.378	183.27	244.428	218.055	223.681	266.64	299.87	327.122	343.456	382.617
BAHD1	1100.52	1025.37	1007.84	824.743	730.894	781.359	934.547	881.06	905.049	933.474	960.185	939.479
BAIAP2	2072.09	2184.77	1913.05	2146.24	2338.22	2006.22	1845.32	2065.83	2111.99	2512.24	2561.82	2370.42
BAIAP2-DT	326.418	301.629	293.389	250.019	257.748	234.8	238.29	269.623	222.43	298.596	297.097	342.959
BAIAP2L1	2786.59	2921.43	2609.02	3021.78	2770.25	3069.2	3367.47	3401.76	3284.88	3690.27	3698.88	3583.63
BAIAP2L2	155.301	152.864	137.905	187.217	170.575	155.65	208.839	228.359	268.616	264.856	238.83	230.549
BAIAP3	9.44446	10.595	10.3646	9.32773	17.2905	11.9342	21.388	25.6366	33.0109	32.5548	42.4489	34.387
BAK1	2217.45	2494.7	2154.88	2115.43	2215.8	2101.79	2025.84	1993.41	2005.11	2175.36	2227.2	2018.49
BAMBI	47.5387	59.2997	62.8558	109.756	83.0867	84.3245	214.633	162.313	162.291	288.952	254.324	246.661
BANCR	0	0	0	1.34348	0	0	0	0	0	0	0	1.10825
BANF1	21847.9	26103.4	23966.1	20373.9	21071.6	21073.6	16092.4	14944.3	14232.3	14534	15564	13526.9
BANF2	0	0	0	0	0	0	0	0	0	0	0.530487	0
BANK1	6.4202	4.89352	5.46213	9.53317	4.33623	10.3394	25.9654	18.6624	16.8222	10.1842	19.5031	8.71602
BANP	350.284	316.675	279.17	277.199	314.438	281.459	289.363	326.339	350.818	311.33	339.453	306.559
BAP1	3344.85	3483.03	2968.24	3005.17	3102.26	2995.37	2896.34	2855.63	2887.61	2921.56	3171.03	2947.55
BARD1	1088.61	1152.41	1111.04	998.731	926.629	959.766	746.103	707.593	622.055	583.984	615.571	584.77
BARHL1	1.034	0	3.37585	0	0	0	0	0	0.955455	1.17097	0.727918	1.1274
BARHL2	0	0	0	0	0	0	0	0.861969	0	0	0	1.12796
BARX1	23.7555	26.1065	20.1477	14.5612	19.0774	12.8623	20.26	25.9311	28.6133	31.5529	21.1584	27.0028
BARX1-DT	0	0	0	0	1.122	0.919463	2.70184	1.72942	0.953482	0	0	1.12472
BARX2	738.48	804.425	804.636	412.176	440.913	406.799	531.53	502.607	511.402	399.824	416.091	379.767
BASP1	3826.44	3833.97	3709.95	3111.59	3334.87	3047.23	3363.7	3228.18	3507.68	4009.15	3730	3972.33
BASP1-AS1	7.24998	7.1008	13.6116	10.5371	9.00009	8.17631	14.1432	15.4724	14.3694	5.87235	10.1558	10.1772
BASP1P1	0	0	0	0	0	0	0	0	0	0	0	0
BATF	1.02859	0	0	0	0	0	0.678013	0	0	0	0	2.23355
BATF2	1.98771	3.63867	6.91231	8.1098	3.44884	2.80661	20.7359	23.8105	18.5796	18.0126	17.1288	21.9292
BATF3	12.3138	10.7191	10.909	9.34078	17.8476	10.646	14.913	17.4453	22.2872	23.0594	19.589	20.3628
BAX	2152.99	2460.33	2074.74	2353.84	2344.45	2260.43	2504.9	2496.73	2454.66	2625.29	2873.5	2531.23
BAZ1A	6465.27	6483.99	6752.96	7002.42	6303.95	7067.81	6621.85	6183.15	6048.17	5619.5	5697.35	5711.05
BAZ1B	9511.02	10126	10051.1	10526.5	9017.36	9994.87	8749.43	8391.37	8168	7412.53	7182.49	7743.69
BAZ2A	7708.79	8116.19	8068.2	9053.51	8069.67	8956.62	9651.62	9175.12	8863.14	7811.62	8200.82	8891.29
BAZ2B	1645.35	1606.53	1671.82	1595.47	1415.05	1403.77	1494.26	1455.71	1349.41	1281.48	1204.57	1307.44
BBC3	24.5113	18.6875	26.2745	25.2837	44.1211	17.5703	160.817	195.607	163.843	193.306	182.171	146.104
BBIP1	228.224	282.81	290.929	256.31	240.914	239.945	277.173	258.498	278.307	323.102	286.75	327.07
BBOF1	186.79	186.78	181.197	195.904	208.297	165.235	337.08	280.977	296.75	336.713	299.484	286.88
BBOX1	1.09841	0	2.38891	1.40419	1.05547	0.85976	1.43382	2.42932	1.01485	1.24371	1.36919	0
BBOX1-AS1	262.513	260.335	239.021	256.955	236.662	269.327	306.893	343.218	256.058	238.713	243.455	243.77
BBS1	1040.92	958.577	958.634	1143.2	1136.29	1092.76	1265.44	1161.21	1089.26	1132.26	1233.12	1147.83
BBS10	561.439	533.665	573.234	701.842	675.097	664.605	714.463	662.534	633.361	663.754	694.007	652.651
BBS12	70.3764	81.7988	60.0617	100.043	85.4382	112.597	166.918	171.457	177.006	204.198	189.874	177.398
BBS2	1868.11	2088.99	1900.98	2297.4	2064.48	2326.42	2053.33	1884.22	1879.66	1906.03	2099.89	2002.77
BBS4	414.204	420.474	423.049	446.065	444.946	438.023	341.344	366.114	307.278	384.139	400.061	352.142
BBS5	483.626	450.948	434.214	426.833	408.34	342.643	437.139	411.825	425.263	401.592	378.025	405.88
BBS7	561.759	529.64	508.173	558.322	549.215	560.951	550.308	590.909	556.291	563.027	535.6	529.56
BBS9	141.344	157.837	158.867	148.154	118.771	148.244	124.423	103.9	119.932	139.335	111.249	145.538
BBX	4240.6	4442.74	4622.54	5159.22	4505.11	4994.82	5176.8	4663.5	4414.1	4359.86	4088.1	4384.27
BCAM	6725.87	5687.03	5244.06	2386.1	3214.48	2338.09	1902.24	2075.15	2168.73	1389.47	1446.08	1507.45
BCAN	0	1.39148	0	0	0	1.71652	0.636228	3.36634	2.71479	0	0.853389	2.1364
BCAP29	1688.61	1709.25	1832	1980.77	1894.25	1983.71	1883.44	1652.65	1735.83	1727.85	1802.14	1618.3
BCAP31	5108.05	5244.06	4835.15	5677.24	5485.81	5543.71	4961.29	4612.85	4610.75	5091.25	5800.39	5100.32
BCAR1	2220.21	1798.42	1714.21	1356.93	1808.17	1323.96	2643.25	3255.18	3413.99	3291.97	3169.97	3005.74
BCAR3	1542.53	1632.25	1620.89	3008.28	2399.01	2538.85	4056.39	3809.58	3940.98	4354.42	4317.95	4173.53
BCAR3-AS1	3.09911	2.37291	2.24056	1.32331	6.73431	2.75419	3.37606	6.04841	8.58643	9.35203	3.64663	3.37645
BCAR4	0	0	0	1.56848	0	0	0.59865	0	0	1.73954	0	0
BCAS1	17.5012	26.4997	23.382	10.3444	11.0543	10.5566	28.9849	34.9585	21.8846	15.3777	19.0077	28.8739
BCAS2	2828.02	3007.7	3099.37	3420.45	3168.28	3225.78	3516.72	3221.43	3063.15	3552.83	3454.93	3206.01
BCAS3	485.021	571.265	556.584	563.782	532.289	508.193	638.469	680.552	609.362	701.531	781.647	889.005
BCAS4	321.339	328.62	290.882	207.5	271.624	190.508	266.473	271.999	270.631	240.93	246.727	203.276
BCAT1	2665.77	2617.67	2689.05	2237.75	2158.31	2205.61	2746.78	2613.94	2568.95	2472.64	2404.18	2365.71
BCAT2	850.064	918.615	785.421	784.374	801.266	708.97	733.156	758.089	786.131	833.43	880.806	822.261
BCCIP	4404.53	4619.59	4778.62	4614.43	4402.37	4648.59	3490.07	3212.21	3097.46	3279.26	3270.7	3207.57
BCDIN3D	119.1	99.417	111.129	123.824	112.495	104.5	135.379	104.021	105.366	145.619	132.042	140.204
BCDIN3D-AS1	26.6831	23.4604	28.0643	32.5963	21.1515	44.1421	46.7097	40.0312	46.7993	38.3998	56.0476	55.9806
BCHE	0	0	0	0	0	0	0	0.700008	0	0	0	0.917972
BCKDHA	828.89	966.456	845.859	983.58	1011.78	932.506	1019.7	952.89	1001.63	1138.55	1281.43	1202.08
BCKDHB	515.564	588.407	541.54	619.597	600.99	619.275	502.891	434.225	460.687	552.003	517.707	499.852
BCKDK	2197.96	2128.94	2139.53	1981.1	2019.65	1938.93	1974.92	1976.02	2070.41	2136.36	2222.62	2083.1
BCL10	1273.01	1306.72	1264.55	1377.07	1289.86	1398.44	1911.07	1773.39	1756.36	2257.78	2131.38	2069.93
BCL11A	113.023	152.744	140.583	125.952	149.437	135.349	142.456	139.41	149.053	157.859	107.107	116.919
BCL11B	236.898	169.99	209.998	272.076	286.178	261.681	189.735	182.044	180.504	221.359	204.94	192.094
BCL2	49.7077	72.5264	86.9584	67.3633	68.953	64.6147	94.1727	80.8198	96.0554	80.4311	68.6489	53.5507
BCL2A1	0.969714	0	1.12772	0	0	1.95449	15.3072	23.7044	14.2144	31.2162	34.0676	21.1659
BCL2L1	3481.68	3747.85	3336.83	3332.76	3320.94	3295.66	5972.39	5594.99	5559.09	5924.78	6448.32	5905.76
BCL2L1-AS1	0	4.77468	1.08708	0	1.11583	1.8847	0.679384	2.62542	3.77774	0	2.217	0
BCL2L10	0	0	1.14352	0	0	0	0.69473	0	0	1.19816	0	0
BCL2L11	1027.25	1074	967.795	1291.47	1217.88	1250.49	1227.48	1176.16	1153.41	1071.96	1175.29	1125.42
BCL2L12	908.287	993.044	991.213	792.744	975.978	784.71	781.973	853.053	816.332	887.076	836.031	747.005
BCL2L13	2686.26	2852.75	2719.18	2983.7	2868.79	2896.38	2786.12	2561.7	2615.75	2989.15	3029.6	2941.72
BCL2L14	3.38723	6.89073	2.94214	2.66599	3.68003	2.00198	9.12805	9.83895	12.1091	4.57559	11.3783	13.216
BCL2L15	19.6922	13.0092	17.0723	23.6783	20.2629	19.0241	23.5556	16.3089	26.8526	28.2228	18.8333	19.2482
BCL2L2	4208.3	4290.92	4241.74	4352.15	3854.22	4187.58	3832.29	3633.28	3673.71	3930.14	3829.19	3934.94
BCL2L2-PABPN1	21.7197	43.848	0	17.166	0	10.9635	58.6745	137.919	41.1016	80.835	62.5669	31.5822
BCL3	1232.9	1117.14	1130.01	793.081	879.507	704.301	781.938	859.905	934.634	895.446	976.044	1086.39
BCL6	168.141	146.367	149.387	197.157	179.331	226.644	316.931	280.13	325.825	339.13	379.477	370.912
BCL6B	0	1.18332	0	0	4.50056	2.72404	4.04041	0.859357	2.87446	1.17474	3.62612	3.39319
BCL7A	804.877	811.782	811.15	738.351	755.567	699.594	580.405	626.716	580.544	678.422	738.78	667.236
BCL7B	2604.73	2721.86	2572.75	2272.23	2374.99	2178.54	2556.51	2492	2618.95	2563.45	2695.94	2471.79
BCL7C	1677.45	1813.82	1510.23	1119.13	1407.54	1063.2	1021.82	1156.31	1120.91	1101.16	1119.08	961.851
BCL9	542.365	601.473	560.641	581.858	605.855	611.374	529.32	520.268	517.927	506.26	570.152	582.134
BCL9L	5516.99	5115.43	4892.77	3611.55	3930.26	3658.33	5214.74	5418.04	5515.56	5164.16	5337.4	5409.12
BCLAF1	13103.1	13308.9	13882.2	14643.9	12891.1	14132.7	9913.81	9161.93	8576.03	8381.89	8057.64	8428.53
BCLAF3	378.451	393.975	411.498	448.292	392.305	443.131	623.97	597.166	568.778	559.452	543.503	606.451
BCO1	3.45675	1.5473	3.85314	4.5365	4.3254	1.0479	3.07289	3.94464	2.13093	0	1.62543	3.83533
BCO2	23.3243	22.2279	23.3873	22.6081	13.2707	10.7327	24.3334	13.8335	26.3616	14.2294	22.1259	22.9814
BCOR	831.524	872.974	788.679	1189.82	987.111	995.099	1332.38	1176.97	1146.53	1006.17	1164.07	1115
BCORL1	728.568	682.774	683.292	822.752	748.914	743.5	1085.13	1016.7	1043.77	818.279	956.445	1010.74
BCORP1	0	0	0	0	0	0	0	0	0	0	0	0
BCR	2285.46	2200.33	2001.55	2356.23	2180.49	2142.42	2722.06	2601.05	2800.94	2962.87	2959.86	2869.56
BCRP2	0	0	0	0	0	0	2.02231	0	0	2.34505	0	1.12891
BCRP3	0	1.18703	1.11758	1.32452	1.12187	1.8399	4.72883	6.05455	8.57956	3.50381	3.65045	8.99558
BCS1L	1374.76	1433.41	1273.71	1228.36	1249.2	1284.03	1035.54	1042.43	953.592	919.782	1006.17	932.978
BCYRN1	60.4856	86.1306	85.6839	40.4583	42.1401	44.9662	44.672	54.7875	34.5984	41.077	20.6692	33.7806
BDH1	377.457	345.939	302.458	374.763	381.069	386.342	447.842	456.723	433.978	342.342	432.113	371.376
BDH2	143.389	176.26	183.426	204.932	207.872	194.967	255.343	250.905	285.504	256.141	253.637	261.594
BDKRB1	39.947	57.7687	48.5392	24.1123	43.4067	32.9537	82.9818	83.6732	83.1918	92.6464	89.9743	109.32
BDKRB2	518.989	605.75	506.899	504.051	480.454	526.976	669.918	670.734	628.98	631.064	715.537	699.357
BDNF	11.4926	17.7009	24.3059	22.2684	19.2609	17.9722	66.5916	58.9312	64.5657	44.4122	49.6935	62.6992
BDNF-AS	7.43379	9.63843	4.63026	7.72807	11.095	9.24346	25.9417	8.47532	28.9789	27.8483	33.4226	27.7384
BDP1	4027.29	3941.57	4455.57	4650.54	4137.25	4531.93	4245.05	4006.29	3663.04	3086.48	3070.52	3452.92
BEAN1	13.5601	16.7171	12.8384	11.0322	15.2844	7.61375	25.6009	22.361	17.8859	14.1999	10.9623	19.7809
BEAN1-AS1	0	1.20634	0	0	0	0	0	0	0.927023	0	2.27213	0
BECN1	3843.78	3942.26	3919.33	4281.77	4110.47	4433.1	4474.54	4227.92	4087.31	4580.57	4721.01	4460.74
BECN2	2.06373	0	0	0	0	1.84456	2.02787	1.73203	0	1.16663	0	0
BEGAIN	62.7273	21.9576	52.0352	24.4862	42.298	22.7845	51.0956	87.5527	84.9772	61.5336	54.0396	44.3946
BEND2	2.34761	0	0	0.890154	2.55552	0.686877	1.53092	0	1.08776	1.33349	5.5075	1.7815
BEND3	723.406	790.162	697.205	789.934	734.611	732.504	502.56	482.551	499.954	447.064	441.501	406.471
BEND3P3	327.58	358.271	358.877	326.112	338.904	348.485	294.72	247.106	302.19	212.927	209.974	212.942
BEND4	186.019	209.278	165.21	231.677	189.713	220.557	196.859	206.565	161.076	142.146	115.003	132.253
BEND5	37.9421	46.8041	32.6512	24.456	55.6519	25.3052	26.1575	32.095	33.3643	23.9988	22.7472	30.7767
BEND6	129.289	134.791	133.75	119.85	119.045	143.651	80.7918	81.9941	84.9304	102.548	102.279	122.891
BEND7	272.656	264.514	185.234	217.59	179.165	183.388	213.276	191.974	211.77	210.442	149.889	194.645
BEST1	344.395	302.82	297.79	367.069	392.069	381.629	375.749	383.877	388.896	573.15	540.867	595.889
BEST2	3.10266	0	2.25287	1.32058	0	0	0.674452	0	2.86733	1.17142	0.727596	2.25567
BEST3	0	6.03061	0.975206	0	4.84231	0.783321	3.45636	9.79128	5.77131	4.99853	7.24759	2.01679
BEST4	0	3.93666	0	0	0	1.10099	10.581	6.23847	7.25313	3.70062	11.2655	6.57909
BET1	786.948	808.914	878.611	823.942	789.526	796.356	994.523	874.368	872.929	1032.26	1016.59	949.491
BET1-AS1	0	0	0	0	0	0	0	0	0	0	0	0
BET1L	2164.62	2301.85	2108.55	2496.02	2301.51	2402.24	2565.05	2479.5	2454.54	2373.19	2685.32	2358.27
BEX1	0	2.38662	0	0	4.46464	0	0	0	0	0	0	0
BEX2	267.828	289.086	310.743	308.482	342.157	288.127	547.834	534.235	510.013	593.335	661.426	525.41
BEX3	1985.25	2339.3	2141.26	1932.34	2041.66	1842.76	1744.61	1742.75	1788.94	1905.54	1985.78	1814.38
BEX4	14.7848	17.5535	5.49188	23.5145	9.84716	20.3075	42.6235	40.7228	42.2328	51.7363	59.0553	34.3131
BEX5	82.1082	91.9144	104.35	69.6061	133.897	100.839	147.429	114.648	118.051	128.269	110.855	113.468
BFAR	2357.83	2548.94	2420.96	2966.98	2444.55	2772.53	3040.99	2635.31	2738.03	2821.26	2863.27	2757.74
BFSP1	25.1575	26.9505	29.5908	46.7693	35.787	55.7719	55.35	80.8461	72.9097	59.2125	57.7816	81.3812
BFSP2	0	0	0	0	0	0	0	0	0	2.05925	0	0
BFSP2-AS1	154.863	113.847	152.276	144.183	126.755	131.334	146.454	194.338	150.687	151.872	150.902	163.139
BGLAP	2.03118	0	0	0	0	0	0	0	1.85898	0	0	0
BGLT3	0	0	0	0	0	0	0	0	0	0	0	0
BGN	2.98084	6.0802	5.79075	8.12772	11.536	2.80987	27.8323	28.2906	16.6868	28.8752	27.6164	34.6893
BHLHA15	37.2843	46.1568	44.2301	34.2476	66.3736	40.8874	94.2914	102.297	94.8328	96.3004	87.7817	115.335
BHLHA9	0	0	0	0	0	0	0	0	0	0	0	0
BHLHB9	88.4901	90.6593	85.7216	68.347	115.712	113.913	94.3957	127.625	124.639	119.809	132.178	142.833
BHLHE22	0	0	0	0	0	0	0.67351	0	0.957908	1.1744	1.45094	1.13073
BHLHE23	0	0	0	0	0	0	0	0	0	0	0	0
BHLHE40	2724.43	2800.35	2693.68	3257.8	3397.15	3116.63	5831.35	5406.23	5230.51	6166.1	6390.4	6456.71
BHLHE40-AS1	14.9059	14.6219	18.5912	16.2981	9.25306	9.39083	15.9586	15.0714	7.17726	15.6818	16.4528	23.8173
BHLHE41	4.14384	2.36638	11.3562	10.5325	13.503	5.44558	44.4395	26.634	29.708	51.699	44.2282	41.858
BHMT	6.20966	15.3963	10.172	7.91347	10.1183	13.6684	8.76181	6.02607	1.91367	9.38315	3.6327	10.1634
BHMT2	10.5765	7.26295	23.062	12.1332	24.1276	11.1426	13.7775	14.5596	21.529	8.38989	8.16914	9.23181
BICC1	175.265	158.205	187.673	185.217	141.194	181.805	174.798	165.046	171.546	134.196	163.776	156.736
BICD1	648.777	624.74	733.359	594.046	556.757	607.26	588.126	523.449	545.535	456.403	468.111	553.701
BICD2	4330.88	4100.76	4163.5	4789.65	4556.04	4402.16	3785.98	3827.1	3803.51	4264.87	4245.03	4327.9
BICDL1	540.855	529.326	463.949	553.779	597.412	560.055	982.846	1060.98	1132.25	1035.76	1086.9	1112.2
BICDL2	79.3243	97.0325	63.3624	31.011	72.1993	38.0479	79.1101	77.4034	116.239	123.172	110.137	130.121
BICRA	243.289	194.953	193.248	141.101	198.796	161.39	164.787	204.997	211.628	209.431	177.563	221.421
BICRAL	772.81	759.873	711.817	711.504	661.294	762.155	639.102	718.133	566.265	658.933	749.403	761.411
BID	1018.7	1045.43	1019.82	749.08	848.678	695.844	789.079	734.491	721.529	852.17	857.366	860.674
BIK	180.088	207.196	220.054	167.881	222.579	139.863	216.869	261.198	293.976	260.066	291.095	277.191
BIN1	656.377	651.461	588.25	558.746	563.502	529.263	548.324	525.739	578.722	629.581	615.863	571.317
BIN2	0	0	0	0	0	3.94491	0.697585	1.8612	0	1.26505	0	0
BIN3	363.183	435.003	396.512	341.947	385.807	335.106	386.55	396.349	357.222	356.596	380.61	367.419
BIN3-IT1	1.03385	1.18556	0	2.64289	2.24636	0	4.04816	1.72541	3.82091	1.17065	1.45629	2.25417
BIRC2	1580.44	1639.29	1684.74	1937.11	1863.66	1872.98	2277.52	2246.26	2230.79	2080.97	2126.65	2124.27
BIRC3	388.111	363.377	405.734	674.72	596.643	579.22	1712.35	1416.96	1480.31	1565.21	1422.13	1338.73
BIRC5	9690.58	10279.9	9631.16	7827.41	7942.64	7921.64	4810.25	4584.75	4826.58	4323.82	4388.36	4041.63
BIRC6	4589.41	4687.41	5032.67	5494.85	4913.81	5382.27	5156.05	4790.23	4660.32	3777.83	3815.08	4304.19
BIRC6-AS2	1.02106	0	0	0	0	0	0	0	1.87387	0	0	0
BIRC7	0	3.60795	0	1.34274	2.27025	2.66417	2.73776	0.876958	2.89226	6.74772	2.9611	4.54799
BIRC8	0	0	0	0	0	0	0	0	0	0	0	0
BISPR	21.0493	20.4623	18.1402	7.85733	22.5301	24.857	69.2427	51.8993	53.0654	40.9909	33.7315	57.9256
BIVM	609.21	603.53	616.57	699.222	688.321	698.372	558.082	562.025	604.529	553.939	581.901	558.709
BIVM-ERCC5	287.102	404.454	585.107	334.106	337.726	411.226	393.028	284.957	321.289	218.741	281.031	268.359
BLACAT1	10.3511	7.10483	27.1472	13.1852	22.4885	14.5698	40.4325	43.0289	43.0688	52.796	66.8187	29.3699
BLACE	1.03494	0	0	0	0	0	0	0	0	0	0	0
BLCAP	4899.32	5156.95	4907.51	5236.39	5051.27	5224.06	5273.63	4863.29	5216.32	5693.32	5886.23	5462.5
BLID	0	0	0	0	0	0	0	0.872317	0	0	0	0
BLK	0	0	0	0	0	0	0	0	0	1.0483	0	1.20706
BLM	7147.54	7254.45	6847.38	9238.26	7845.82	9167.39	6188.29	5724.24	5653.2	5110.18	4631.64	4688.89
BLMH	2198.79	2200.94	2100.07	2400.03	2163.78	2254.49	1801.27	1721.61	1885.28	1606.25	1628.17	1618.74
BLNK	161.646	216.041	178.565	207.457	211.539	218.675	247.981	244.673	244.039	299.452	315.636	306.16
BLOC1S1	764.281	879.988	837.901	709.878	756.357	593.927	554.219	538.888	549.661	615.106	653.3	588.103
BLOC1S1-RDH5	11.3451	0	11.1177	1.32713	7.84525	9.24068	8.79152	7.80153	10.4679	16.3188	9.51274	14.5887
BLOC1S2	2219.44	2297.31	2383.93	1976.72	1980.71	2051.44	1888.99	1661.74	1743.59	1948.41	1786.61	1855.47
BLOC1S3	298.02	265.326	293.71	250.431	305.605	260.136	409.224	354.068	366.342	341.209	359.229	355.822
BLOC1S4	211.718	210.054	196.929	168.138	196.372	165.422	187.081	179.816	209.806	204.482	218.913	221.618
BLOC1S5	410.514	367.473	304.139	389.397	283.02	363.753	369.116	395.079	432.554	376.404	382.034	399.088
BLOC1S5-TXNDC5	180.218	121.894	274.531	179.123	193.506	110.824	150.858	90.2513	162.859	116.277	137.097	105.169
BLOC1S6	2351.93	2161.38	2298.45	2437.85	2178.58	2318.82	2031.26	1854.09	1902.31	1998.36	1952	1975.83
BLVRA	534.737	626.553	606.866	494.429	518.238	466.882	559.544	502.323	469.449	511.605	505.708	470.982
BLVRB	542.145	632.412	529.292	381.213	555.886	414.901	448.225	419.737	451.724	638.358	657.915	590.032
BLZF1	623.317	616.195	608.529	739.542	706.885	757.304	1027.39	973.972	996.889	1018.89	942.992	993.641
BMERB1	142.522	127.769	136.201	181.891	213.171	217.893	238.092	203.604	223.361	302.48	298.455	320.259
BMF	10.6955	10.6592	25.943	31.8829	18.3246	24.4943	33.0026	31.02	41.8467	63.5581	68.2954	73.0569
BMI1	580.076	564.44	651.509	813.791	659.336	749.089	649.828	617.009	479.081	674.308	442.38	579.112
BMNCR	0	0	0	0	0	0	0	0	0	0	0	0
BMP1	1291.75	1365.17	1254.1	1238.54	1434.13	1266.53	1132.8	1198.75	1155.53	1339.59	1422.68	1370.52
BMP10	1.03667	0	0	0	0	0	2.01859	0	0.959365	0	0	1.13272
BMP15	0	0	0	0	0	0	0	0	0	0	0	0
BMP2	187.489	153.83	170.257	254.144	244.157	242.43	417.505	361.782	397.639	401.767	430.049	413.977
BMP2K	1217.8	1178.26	1170.95	1331.06	1152.63	1354.67	1424.33	1285.7	1367.55	1235.43	1257.4	1214.3
BMP3	5.24628	8.13375	4.61226	0	7.97737	1.83251	2.72436	8.29225	2.91297	10.2335	9.52767	5.73216
BMP4	4.08795	8.62743	7.25604	4.123	10.5292	16.6877	26.6625	29.6117	21.8096	30.3109	29.2729	21.8618
BMP5	0	1.00828	7.59322	2.24383	0.958941	0	4.60273	0	0.775924	0	0	0.964108
BMP6	26.9355	23.6633	17.0359	39.4953	30.3824	24.5031	84.164	98.7994	102.544	98.7017	63.802	65.6177
BMP7	575.03	580.872	506.798	423.834	507.548	409.115	283.434	273.143	295.223	247.977	292.119	289.68
BMP7-AS1	0	0	0	0	0	0	0	0	0	0	0	0
BMP8A	109.901	97.5747	136.38	93.0847	99.6998	113.33	119.377	136.326	149.486	128.848	98.5688	130.83
BMP8B	298.851	304.792	221.802	222.764	211.553	206.691	185.717	165.473	208.172	146.396	171.463	150.975
BMP8B-AS1	1.03144	0	0	0	0	0.923814	1.35245	0	0.951732	0	0	0
BMPER	18.2718	14.7724	14.4911	15.4365	19.1241	22.4292	71.4042	82.3114	52.9892	68.3425	64.1131	94.9373
BMPR1A	1454.43	1441.01	1595.93	1415.64	1378.49	1460.39	991.245	908.45	976.98	950.709	973.13	1010.18
BMPR1B	302.644	334.385	321.914	391.789	381.534	391.735	261.666	222.801	254.97	271.917	300.361	308.212
BMPR1B-DT	1.02273	1.19747	0	0	1.11223	0	1.36323	0	0	0	0	0
BMPR2	1194.84	1177.09	1218.85	1238.77	1160.34	1151.53	1247.49	1035.35	1048.47	1143.44	1029.89	1121.22
BMS1	2687.52	2729.34	2739.66	3252.04	2784.63	3161.94	3143.96	2912.52	2783.64	2799.55	2685.89	2683.27
BMS1P1	536.741	487.371	521.788	584.326	557.107	636.582	519.023	601.153	563.685	425.506	437.012	443.641
BMS1P14	149.078	146.447	160.034	163.829	184.959	152.094	181.528	193.631	206.175	193.923	176.84	195.869
BMS1P17	17.4279	52.5773	78.9394	61.6975	25.6367	60.5946	52.369	47.3647	0	21.9115	36.296	41.0755
BMS1P18	27.6935	0	0	0	30.1084	0	0	0	50.0027	0	0	0
BMS1P2	214.523	255.475	258.252	269.712	279.156	311.742	235.576	245.535	247.394	138.741	141.275	152.829
BMS1P2-AGAP9	287.363	331.085	316.92	533.817	397.566	368.528	348.184	505.655	468.195	396.672	315.535	408.528
BMS1P20	269.932	271.397	304.138	270.719	256.169	305.211	256.966	264.657	255.193	272.94	244.472	244.74
BMS1P21	0	2.38571	7.6354	2.67359	0	1.87905	5.4313	2.62166	1.89106	2.31428	1.47579	4.45578
BMS1P22	26.6112	23.9337	12.882	5.37997	18.9209	10.4829	17.0285	22.8759	32.9122	22.9991	16.3496	23.246
BMS1P4	88.9341	88.894	120.471	108.307	101.11	110.616	93.0836	100.021	126.143	62.0739	83.691	69.9129
BMS1P4-AGAP5	200.29	164.646	149.093	176.77	145.684	184.647	133.784	148.113	116.154	87.8707	99.0317	151.763
BMT2	313.925	328.896	334.021	405.432	374.741	391.028	366.929	338.446	354.632	418.362	396.528	389.232
BMX	0.873515	0	2.89073	6.80767	2.89078	3.84452	2.84402	2.22233	1.61522	4.94993	5.67168	7.26498
BNC1	2417.64	2598.91	2719.7	3838.47	3306.73	3691.73	3112.29	2873.77	3031.67	3273.33	3372.06	3381.86
BNC2	27.8483	29.377	37.4926	18.6118	16.8967	28.8946	40.7906	42.6084	68.9967	38.1382	30.0075	24.8053
BNC2-AS1	0	0	0	0	0	0	0	0	0	0	0	0
BNIP1	442.052	479.102	462.488	465.109	409.385	379.681	357.618	369.712	349.892	380.529	410.759	341.242
BNIP2	3657.18	3586.81	3743.34	3637.34	3630.65	3778.37	3527.32	3276.4	3237.63	3600.1	3388.53	3529.24
BNIP3	514.614	492.229	514.979	552.831	652.291	602.399	930.156	837.61	953.567	870.23	741.242	792.794
BNIP3L	1224.66	1126.35	1234.37	1102.06	1289.1	1154.06	1298.12	1222.73	1249.57	1588.98	1602.23	1587.34
BNIP5	0	0	0	0	0	0	0.761381	0	3.24856	1.32757	0.820127	0
BNIPL	14.8364	12.4893	27.2831	34.3804	32.9698	17.4339	19.3774	22.4405	33.1573	32.7739	31.5464	30.8496
BOC	10.3485	10.6121	5.2117	20.1994	17.2704	7.38561	18.5355	27.1833	33.5938	21.5743	24.9192	26.6006
BOD1	1985.95	2199.31	2179.4	2099.33	2042.92	2163.76	1941.4	1864.17	1882.63	2024.14	1983.63	1823.62
BOD1L1	2590.23	2715.63	2750.13	3116.41	2824.22	3046.01	3113.01	2887.07	2863.85	2472.4	2507.33	2661.58
BOD1L2	0	0	0	0	0	0	0	0	0	0	0	0
BOK	616.204	634.341	538.788	425.069	514.716	426.32	613.001	662.992	699.635	764.47	741.629	646.43
BOK-AS1	0	0	0	0	0	0	0.678586	1.74602	0	0	1.47428	4.45984
BOLA1	136.097	126.72	140.953	115.468	121.107	96.475	118.985	118.202	139.897	138.94	140.817	143.862
BOLA2	212.831	198.086	133.583	121.737	115.469	106.088	119.96	147.905	148.106	89.8202	148.082	106.842
BOLA2-SMG1P6	1044.31	1165.03	1124.64	1148.12	1154.21	970.233	1077.84	988.629	1117.58	1001.34	1015.2	973.554
BOLA2B	976.079	1134.06	1021.97	827.783	1104.93	863.197	905.201	941.812	915.031	1027.99	1119.85	944.748
BOLA3	661.811	897.539	828.323	687.938	791.669	665.627	716.453	698.932	727.862	733.92	767.993	641.24
BOLA3-AS1	16.4528	15.4856	13.7631	9.84244	10.4301	20.71	16.6139	11.4725	16.1954	23.1148	17.3525	15.1544
BOLL	0	0	0	0	0	2.14649	0	0	0	0	0	0
BOP1	3186.42	3005.98	2777.4	1917.88	2221.43	1878.43	1741.67	2019.8	1985.27	1697.02	1804.92	1705.04
BORA	1557.83	1712.13	1674.64	1757.87	1616.28	1800.44	1182.86	1113.38	1163.59	1043.64	984.833	970.016
BORCS5	166.373	124.785	165.27	65.6494	99.7179	60.6607	165.528	133.071	146.544	136.327	129.78	133.741
BORCS6	131.297	128.041	141.679	97.7884	131.411	93.3485	136.289	147.525	153.79	155.695	215.534	171.315
BORCS7	470.261	465.179	526.892	406.507	497.253	454.955	499.959	434.493	464.094	520.436	525.182	536.82
BORCS7-ASMT	18.6343	14.208	23.7673	7.9094	33.7364	17.2933	20.2139	33.5546	22.9743	11.7349	21.0572	15.818
BORCS8	192.513	207.237	212.472	173.794	163.257	187.394	184.924	183.106	188.936	207.446	199.694	192.599
BORCS8-MEF2B	78.2579	102.012	72.1019	91.125	82.9523	76.7766	84.4674	107.825	99.2092	100.187	96.6379	132.594
BPESC1	0	0	0	0	0	0	0.673405	1.71873	0.958144	0	0.725232	0
BPGM	387.051	432.393	377.253	389.827	342.291	391.94	301.059	250.551	247.337	354.508	321.943	318.685
BPHL	366.854	363.59	321.344	317.909	357.938	320.746	342.735	314.4	319.446	336.396	343.26	304.755
BPI	0	0	0	0	0	0	0	0	0	0	0	0
BPIFA1	0	0	0	0	0	0	0	2.69838	0.920185	0	0.759367	0
BPIFA2	0	0	0	1.37674	0	0.961414	0	0	1.96587	0	0	0
BPIFA3	0	0	0	0	0	0	0	0	0	0	0	0
BPIFA4P	0	0	0	0	0	0	0.676312	0	0	0	0	0
BPIFB1	3.15514	3.6219	3.42488	2.69255	1.14265	0.933459	0	6.15306	1.94288	2.38076	0	1.14607
BPIFB2	0	0	0	0	0	0	0	0	0	0	0	0
BPIFB3	0	0	0	0	0	0	0	0	0	0	0	0
BPIFB4	0	0	0	0	0	0	0	0	0	0	0	1.12842
BPIFB6	0	0	0	0	0	0	0	0	0	0	0	0
BPIFC	0	0	0	0	0	0	0.689573	1.76292	0	3.59244	1.48791	1.14583
BPNT1	1302.27	1386.92	1371.58	1257.75	1368.21	1389.47	1123.96	1088.92	1086.5	1044.67	1125.64	1064.54
BPNT2	7189.69	7269.32	7613.56	7558.21	6949.49	7165.44	6278.34	5424.53	5487.37	5527.35	5458.4	5630.51
BPTF	4236.25	4330.44	4532.77	4968.47	4174.01	4485.74	4164.47	3928.65	3803.02	3754.99	3539.23	3745.73
BPY2	0	0	0	0	0	0	0	0	0	0	0	0
BPY2B	0	0	0	0	0	0	0	0	0	0	0	0
BPY2C	0	0	0	0	0	0	0	0	0	0	0	0
BRAF	1494.67	1627.41	1660.71	1982.5	1847.51	1846.96	2008.04	2067.01	1976.32	1914.98	1844.92	1882.86
BRAP	1143.04	1134.71	1167.09	1276.3	1077.13	1126.74	1456.22	1299.74	1322.92	1455.62	1345.38	1479.64
BRAT1	818.233	602.174	625.108	379.886	497.858	354.016	457.435	561.973	594.964	503.33	496.946	507.413
BRCA1	5587.1	5563.75	5529.87	6636.68	5677.44	6536.3	4849.12	4577.07	4269.27	3819.62	3913.5	4121.87
BRCA2	2103.47	2108.27	2285.87	2543.21	2221.43	2394.21	2225.99	2072.34	1877.14	1489.62	1391.46	1483.03
BRCC3	2371.09	2306.28	2302.79	2586.55	2106.59	2335.05	1895.28	1648.13	1621.39	1676.52	1677.16	1785.61
BRD1	4771.79	4171.72	4159.21	3504.38	3866.21	3568.32	3998.31	4242.16	4420.99	3934.32	3853.74	4194.17
BRD2	10384.9	10561.5	10438.7	10453.7	9585.72	9856.05	10152.7	10269.4	9923.5	9980.91	10041.5	10160.6
BRD3	2875.96	2743.02	2521.42	2314.72	2293	2407.39	2199	2242.31	2153.64	2034.08	2100.91	2232.15
BRD3OS	1272.99	1256.12	1156.21	1499.82	1380.59	1369.89	1321.54	1194.52	1258.07	1392.14	1310.67	1420.36
BRD4	2221.48	2063.16	2053.86	1957.7	1956.38	1900.91	2181.49	2154.98	2298.47	1983.66	1932.89	2053.32
BRD7	7328.05	7462.43	7239.53	7360.94	6885.51	6973.06	5834.89	5336.75	5265.64	5723.78	5457.58	5501.33
BRD7P3	3.10484	1.18433	0	0	0	0.911206	0	1.72172	0	1.1729	0	0
BRD8	3190.99	3273.35	3181.91	3771.1	3671.61	3819	2598.45	2794.32	2525.9	2464.48	2611.47	2524.23
BRD9	2262.4	2095.73	2041.85	1891.01	1955.42	2028.79	1592.74	1745.37	1657.31	1461.66	1520.64	1628.5
BRDT	0	1.08878	2.08986	0	0	0.835212	2.31406	0.790618	1.09659	1.34437	0	2.08199
BRDTP1	0	0	0	0	0	0	0	0	0	0	0	0
BRF1	1334.9	1193.51	1222.15	940.914	1209.32	998.079	1026.78	1092.35	1045.02	1134.69	1114.48	1095.92
BRF2	187.344	189.473	193.366	176.701	200.137	186.721	206.218	233.246	223.936	228.757	222.273	240.58
BRI3	416.158	512.967	502.723	442.024	498.336	448.232	765.811	662.426	722.044	919.374	903.847	839.684
BRI3BP	5535.75	5292.99	5574.25	4814.8	4507.42	4713.71	2912.04	2702.91	2773.62	2328.07	2201.48	2332.41
BRICD5	39.1481	41.6342	35.3901	9.30849	16.7941	16.7088	13.54	19.9816	18.0491	25.5925	23.4699	16.799
BRINP1	0	0	0	0	0	0	0	0	0	0	0	0
BRINP2	0	0	0	1.50256	1.28376	0	0.648863	1.96113	1.09322	0	0	2.581
BRINP3	0	0	0	0	1.20896	0	0	1.60045	1.50667	0	0	2.2897
BRIP1	2753.08	2705.04	2907.05	2793.97	2382.44	2930.13	2318.84	2171.77	2043.01	1821.65	1643.96	1695.5
BRIX1	3037.42	3303.97	3412.82	3035.15	2797.23	2989.87	2425.13	2167.5	2104	2150.17	2030.77	1855.12
BRK1	3859.83	4252.2	4230.82	3959.15	4024.2	3728.48	3597.19	3367.87	3302.83	3998.61	4029.56	3766.62
BRMS1	4762.93	5131.83	4633.06	4206.33	4447.36	4324.4	4055.47	4103.34	4076.44	4344.51	4326.82	4288.26
BRMS1L	1610.85	1585.97	1604.99	1740.51	1623.25	1749.57	1247.83	1059.02	1050.44	1039.98	1031.87	1051.84
BROX	3544.26	3510.89	3525.64	3625.05	3370.59	3572.69	3326.49	3235.18	3190.14	3618.62	3716.25	3652.84
BRPF1	1592.95	1588.94	1588.56	1619.61	1449.19	1573.81	1791.13	1661.78	1673.62	1542.67	1592.86	1585.52
BRPF3	2189.64	2153.81	2086.81	2015.57	1911.18	1936.18	2600.52	2630.47	2640.91	2620.77	2562.91	2602.92
BRS3	2.07055	0	1.13199	1.31814	0	0.91003	0.673769	0	0.957323	0	2.17816	1.12994
BRSK1	72.1606	92.6514	96.1724	99.0164	89.8784	87.3631	291.556	370.449	359.816	328.183	270.838	294.749
BRSK2	17.6083	14.8919	10.0948	20.8509	10.2576	13.8266	22.3073	30.0898	28.4093	51.5201	24.9339	46.7352
BRWD1	1653.36	1627.69	1722.9	1529.37	1369.98	1480.72	1391.7	1372.98	1150.68	1149.19	1220.29	1283.8
BRWD1-AS1	0	0	0	0	0	0	2.04205	0	0	0	0	0
BRWD1-AS2	2.05967	2.37992	0	2.6613	2.23847	2.78893	2.03171	1.73879	2.84822	6.97522	2.93593	2.23839
BRWD3	1111.5	1087.78	1216.29	1404.94	1314.12	1226.48	1315.81	1177.32	1166.17	927.443	956.238	1191.57
BSCL2	84.9219	36.4425	78.5172	70.0722	114.821	70.2451	74.4493	90.0231	76.8598	93.7031	103.091	70.4992
BSDC1	1824.38	1928.36	1668.87	2033.36	1909.28	1930.8	2333.21	2211.21	2229.74	2534.12	2747.76	2443.97
BSG	16827.6	17389.8	15301.9	11506.1	13145.8	11287.7	13346.3	14068.9	14301.3	14249.1	14649.1	13848.4
BSN	57.0544	61.4437	58.2986	69.6062	61.964	67.6985	143.897	156.797	153.66	78.9158	123.635	129.286
BSN-DT	2.0702	0	0	2.6371	1.12441	0.910662	8.76049	6.02422	3.82825	8.2125	2.90524	9.03666
BSND	0	2.36381	1.1417	2.62786	1.12636	0.903572	0.672585	1.71451	0.959989	2.35462	1.44679	1.13357
BSPH1	0	0	0	0	0	0	0	0	0	0	0	0
BSPRY	134.667	119.809	103.41	94.6735	97.465	76.3419	179.617	172.15	176.367	236.739	250.547	239.257
BST1	9.86275	7.44626	20.7582	13.1912	17.9371	13.2458	12.1843	14.997	12.5554	14.5732	10.7295	23.5305
BST2	408.763	504.637	377.239	158.403	222.688	178.634	329.877	308.755	304.666	145.266	169.618	193.552
BSX	0	0	0	0	0	0	0	0	0	0	0	0
BTAF1	4279.96	4182.2	4275.27	4984.83	4491.62	5055.51	4411.33	4458.15	4126.75	3770.78	3717.74	3985.39
BTBD1	4744.38	4870.07	4836.97	5860.55	5381.23	5482.7	5123.41	4615.29	4691.92	5004.95	4812.33	4723.03
BTBD10	1552.19	1720.69	1731.42	1943.59	1757.68	1974.36	2014.94	1944.47	1995.55	2298.51	2247.76	2079.84
BTBD11	334.552	332.815	331.117	379.178	360.464	316.088	347.741	334.184	328.084	420.41	370.866	402.434
BTBD16	4.56293	3.92408	6.20458	5.83164	2.59941	3.62946	4.02313	2.85536	2.50295	5.16689	6.42664	4.97462
BTBD17	0	0	0	0	0	0	0	0	0	0	0	0
BTBD18	7.13696	1.35978	2.67086	3.02729	6.47605	1.04454	3.86527	2.01733	3.75353	1.34861	8.33694	1.29847
BTBD19	8.94776	10.9756	4.49858	10.3229	5.81434	13.5712	45.9009	51.6833	56.858	27.5652	31.9175	12.5534
BTBD2	2496.33	2156.89	2028.91	1341.62	1778.05	1254.58	1350.51	1557.39	1607.13	1590.9	1625.43	1562.46
BTBD3	545.443	579.55	529.629	524.34	517.516	576.429	469.376	446.173	467.174	453.819	442.287	464.647
BTBD6	2038.73	2115.89	1871.07	1660.34	1728.26	1695.6	1556.27	1515.87	1620.25	1635.49	1755.37	1679.54
BTBD7	7113.99	7160.16	7652.61	7893.05	6744.41	7579.84	5557.29	5285.72	5262.38	5324.38	5048.3	5629.95
BTBD8	203.168	229.094	207.659	272.975	312.252	291.369	281.887	311.515	304.623	321.883	329.01	292.079
BTBD9	398.832	414.421	331.721	351.442	424.167	427.466	450.155	457.578	403.841	410.288	380.609	379.723
BTBD9-AS1	0	0	0	1.34499	0	0	0	0	0	1.14995	0	1.10695
BTC	199.836	190.097	179.23	238.891	236.136	217.438	262.674	218.583	243.601	175.081	157.173	189.477
BTD	306.699	343.358	294.412	467.903	509.086	383.843	322.751	337.099	356.362	391.928	451.572	390.331
BTF3	13821.7	15651.6	15858.6	14409.3	14385	13819.4	10471.2	9969.1	10052.4	11322.3	10846.9	10366.4
BTF3L4	3620.47	3854.62	3972.65	3907.35	3918.17	4010.53	3711.33	3492.68	3630.6	3842.56	4000.96	3639.72
BTF3P11	0	0	0	0	0	0	0	0	0	0	0	0
BTG1	752.368	727.41	756.469	934.163	966.897	1004.19	2110.14	1982.4	1981.95	2941.65	2993.01	2918.35
BTG2	105.594	120.768	96.1997	119.96	127.073	145.63	208.203	221.978	211.554	238.218	237.44	206.762
BTG3	388.553	441.212	440.383	409	371.291	346.376	448.89	386.932	423.322	339.165	423.065	365.288
BTG3-AS1	4.13959	11.8438	1.12999	9.23311	5.62107	0.911383	5.39212	7.74847	1.91354	4.69121	5.08624	5.6459
BTG4	0	0.759533	0	0.846005	1.92376	0.5848	6.6275	6.70637	9.93546	11.5668	12.1128	1.84268
BTK	0	0	0	0	0	1.01509	0	0	1.06379	5.21558	0	0
[truncated: 37,140 more rows]
